# Supplementary material for: Molecular dissection of maize seedling salt tolerance using a genome‐wide association analysis method
Source: Plant Biotechnol J. 2021 May 2;19(10):1937–51. doi: 10.1111/pbi.13607 (PMC8486251; doi:10.1111/pbi.13607)
Supplement: Supplementary file 2 — Table S1 List of 348 maize lines used in this study [file PBI-19-1937-s005.xlsx]

## Sheet: Table S1
Table S1. List of 348 maize lines used in this study.
Line_Name
150
177
238
268
647
1462
4019
5213
5237
7327
7381
9642
526018
05W002
05WN230
07KS4
18-599
303WX
4F1
835A
835B
975-12
B11
B110
B111
B113
B114
B151
B73
B77
BS16
BY4839
BY4944
BY4960
BY804
BY807
BY809
BY813
BY815
BY855
CHANG3
CHENG698
CHUAN48-2
CI7
CIMBL1
CIMBL100
CIMBL101
CIMBL102
CIMBL105
CIMBL106
CIMBL108
CIMBL109
CIMBL11
CIMBL111
CIMBL113
CIMBL114
CIMBL115
CIMBL116
CIMBL119
CIMBL12
CIMBL120
CIMBL121
CIMBL122
CIMBL123
CIMBL124
CIMBL125
CIMBL127
CIMBL129
CIMBL13
CIMBL133
CIMBL139
CIMBL140
CIMBL141
CIMBL142
CIMBL143
CIMBL144
CIMBL145
CIMBL147
CIMBL149
CIMBL15
CIMBL150
CIMBL151
CIMBL152
CIMBL153
CIMBL156
CIMBL157
CIMBL16
CIMBL17
CIMBL18
CIMBL19
CIMBL2
CIMBL21
CIMBL22
CIMBL23
CIMBL25
CIMBL27
CIMBL28
CIMBL29
CIMBL32
CIMBL38
CIMBL4
CIMBL40
CIMBL42
CIMBL43
CIMBL46
CIMBL47
CIMBL48
CIMBL49
CIMBL5
CIMBL50
CIMBL51
CIMBL52
CIMBL53
CIMBL54
CIMBL55
CIMBL56
CIMBL58
CIMBL59
CIMBL6
CIMBL60
CIMBL62
CIMBL63
CIMBL66
CIMBL68
CIMBL69
CIMBL7
CIMBL70
CIMBL71
CIMBL74
CIMBL75
CIMBL77
CIMBL79
CIMBL81
CIMBL82
CIMBL83
CIMBL84
CIMBL86
CIMBL88
CIMBL89
CIMBL9
CIMBL90
CIMBL91
CIMBL92
CIMBL93
CIMBL94
CIMBL95
CIMBL96
CIMBL98
CIMBL99
CML114
CML115
CML116
CML118
CML121
CML122
CML130
CML134
CML139
CML162
CML163
CML165
CML169
CML170
CML171
CML172
CML191
CML192
CML20
CML290
CML298
CML304
CML31
CML32
CML323
CML324
CML325
CML327
CML360
CML361
CML411
CML415
CML422
CML423
CML426
CML432
CML433
CML454
CML470
CML479
CML480
CML486
CML496
CML50
CML69
D863F
DAN3130
DAN340
DAN360
DAN4245
DAN599
DH3732
DONG237
DONG46
EN25
ES40
FCD0602
GEMS1
GEMS10
GEMS11
GEMS13
GEMS14
GEMS15
GEMS16
GEMS17
GEMS18
GEMS19
GEMS2
GEMS20
GEMS21
GEMS23
GEMS25
GEMS28
GEMS29
GEMS3
GEMS30
GEMS31
GEMS32
GEMS33
GEMS35
GEMS36
GEMS37
GEMS39
GEMS4
GEMS40
GEMS41
GEMS42
GEMS44
GEMS48
GEMS49
GEMS5
GEMS50
GEMS51
GEMS54
GEMS55
GEMS56
GEMS58
GEMS59
GEMS6
GEMS60
GEMS61
GEMS62
GEMS63
GEMS64
GEMS65
GEMS66
GEMS9
GY1032
GY386
GY462
GY798
GY923
HTH-17
HUA83-2
HYS
HZS
IRF314
J4112
JH59
JH96C
JI63
JI842
JI846
JI853
JIAO51
JY01
K10
K12
K14
K22
L3180
LG001
LIAO138
LIAO159
LIAO5114
LIAO5262
LIAO5263
LK11
LV28
LX9801
LXN
LY042
M153
M97
MO113
MO17
NAN21-3
P178
Q1261
QI205
R15
R15X1141
RY713
RY729
S22
SC55
SI273
SI434
SI446
SW92E114
SY1032
SY1035
SY1039
SY1052
SY1128
SY3073
TIAN77
TIE7922
TY1
TY11
TY2
TY3
TY4
TY5
TY6
U8112
W138
WH413
WU109
XI502
XUN971
YE515
YE52106
YE8001
YU374
Z2018F
ZAC546
ZB648
ZHENG28
ZHENG29
ZHENG30
ZHENG32
ZHENG35
ZHENG653
ZHI41
ZHONG69
ZONG31
ZZ01
ZZ03
