# Supplementary material for: Molecular dissection of maize seedling salt tolerance using a genome‐wide association analysis method
Source: Plant Biotechnol J. 2021 May 2;19(10):1937–51. doi: 10.1111/pbi.13607 (PMC8486251; doi:10.1111/pbi.13607)
Supplement: Supplementary file 3 — Table S2 List of significant maize SNP‐trait associations and detailed information identified by GWAS [file PBI-19-1937-s004.xlsx]

## Sheet: Table S2
Table S2. List of significant SNP-trait associations and their detailed information identified by GWAS.
Trait	Marker	Chr	Pos	df	F	p	add_effect	add_F	add_p	dom_effect	dom_F	dom_p	errordf	MarkerR2	Genetic Var	Residual Var	-2LnLikelihood
FD	chr1.S_21759614	1	21759614	1	30.3634	7.0469e-08	NaN	NaN	NaN	NaN	NaN	NaN	348	0.08798	0.004	0.00028135	-2787.7
FD	chr1.S_21758969	1	21758969	1	25.0008	9.1618e-07	NaN	NaN	NaN	NaN	NaN	NaN	348	0.07245	0.004	0.00028135	-2787.7
FD	chr1.S_21759605	1	21759605	1	24.9168	9.5412e-07	NaN	NaN	NaN	NaN	NaN	NaN	348	0.0722	0.004	0.00028135	-2787.7
FD	chr1.S_21759107	1	21759107	1	24.4211	1.2128e-06	NaN	NaN	NaN	NaN	NaN	NaN	348	0.07077	0.004	0.00028135	-2787.7
RD	chr1.S_21759614	1	21759614	1	29.9344	8.6354e-08	NaN	NaN	NaN	NaN	NaN	NaN	348	0.08633	0.00074389	7.3383e-05	-3077.7
RD	chr5.S_215926465	5	215926465	1	27.562	2.6735e-07	NaN	NaN	NaN	NaN	NaN	NaN	348	0.07949	0.00074389	7.3383e-05	-3077.7
RD	chr5.S_215927113	5	215927113	1	27.562	2.6735e-07	NaN	NaN	NaN	NaN	NaN	NaN	348	0.07949	0.00074389	7.3383e-05	-3077.7
RD	PZE-107081789	7	136864646	1	27.5455	2.7567e-07	NaN	NaN	NaN	NaN	NaN	NaN	334	0.08104	0.00074389	7.3383e-05	-3077.7
RD	chr7.S_136865555	7	136865555	1	26.9542	3.5771e-07	NaN	NaN	NaN	NaN	NaN	NaN	348	0.07773	0.00074389	7.3383e-05	-3077.7
RD	chr1.S_21758969	1	21758969	1	26.5004	4.4477e-07	NaN	NaN	NaN	NaN	NaN	NaN	348	0.07642	0.00074389	7.3383e-05	-3077.7
RD	chr1.S_21759107	1	21759107	1	26.2855	4.9317e-07	NaN	NaN	NaN	NaN	NaN	NaN	348	0.0758	0.00074389	7.3383e-05	-3077.7
RD	chr5.S_215926491	5	215926491	1	26.0061	5.6414e-07	NaN	NaN	NaN	NaN	NaN	NaN	348	0.075	0.00074389	7.3383e-05	-3077.7
RD	PZE-101137990	1	178787864	1	26.0761	5.9092e-07	NaN	NaN	NaN	NaN	NaN	NaN	299	0.09163	0.00074389	7.3383e-05	-3077.7
RD	chr8.S_124942169	8	124942169	1	25.1831	8.3893e-07	NaN	NaN	NaN	NaN	NaN	NaN	348	0.07263	0.00074389	7.3383e-05	-3077.7
RD	chr8.S_124942168	8	124942168	1	24.7798	1.0195e-06	NaN	NaN	NaN	NaN	NaN	NaN	348	0.07146	0.00074389	7.3383e-05	-3077.7
FF	chr1.S_21759614	1	21759614	1	29.4669	1.0781e-07	NaN	NaN	NaN	NaN	NaN	NaN	348	0.08488	0.93038	0.0462	-1097.8
RF	chr3.S_9115321	3	9115321	1	29.499	1.0618e-07	NaN	NaN	NaN	NaN	NaN	NaN	348	0.09674	0.11003	0.01735	-1334.1
RF	PZE-110055291	10	106051168	1	24.3993	1.2319e-06	NaN	NaN	NaN	NaN	NaN	NaN	344	0.08029	0.11003	0.01735	-1334.1
FL	chr9.S_7724127	9	7724127	1	26.5967	4.2467e-07	NaN	NaN	NaN	NaN	NaN	NaN	348	0.07579	758.456	61.3972	1422.52
SL	chr5.S_30133179	5	30133179	1	27.8247	2.3579e-07	NaN	NaN	NaN	NaN	NaN	NaN	348	0.07976	162.529	11.526	724.938
SL	chr2.S_4834491	2	4834491	1	24.0156	1.4764e-06	NaN	NaN	NaN	NaN	NaN	NaN	348	0.06884	162.529	11.526	724.938
RL	chr1.S_37664896	1	37664896	1	26.6063	4.2272e-07	NaN	NaN	NaN	NaN	NaN	NaN	348	0.07528	325.182	25.5498	1179.92
RL	chr1.S_45515143	1	45515143	1	26.3284	4.8311e-07	NaN	NaN	NaN	NaN	NaN	NaN	348	0.07449	325.182	25.5498	1179.92
RL	chr2.S_3936476	2	3936476	1	26.3284	4.8311e-07	NaN	NaN	NaN	NaN	NaN	NaN	348	0.07449	325.182	25.5498	1179.92
RL	chr5.S_1087067	5	1087067	1	25.901	5.9341e-07	NaN	NaN	NaN	NaN	NaN	NaN	348	0.07328	325.182	25.5498	1179.92
RL	chr5.S_1085890	5	1085890	1	25.5329	7.086e-07	NaN	NaN	NaN	NaN	NaN	NaN	348	0.07224	325.182	25.5498	1179.92
RL	chr2.S_15989261	2	15989261	1	25.2248	8.2218e-07	NaN	NaN	NaN	NaN	NaN	NaN	348	0.07137	325.182	25.5498	1179.92
RL	chr4.S_171634373	4	171634373	1	24.3568	1.2512e-06	NaN	NaN	NaN	NaN	NaN	NaN	348	0.06891	325.182	25.5498	1179.92
RL	chr4.S_171634376	4	171634376	1	24.3568	1.2512e-06	NaN	NaN	NaN	NaN	NaN	NaN	348	0.06891	325.182	25.5498	1179.92
RL	chr9.S_7724127	9	7724127	1	24.2596	1.3116e-06	NaN	NaN	NaN	NaN	NaN	NaN	348	0.06864	325.182	25.5498	1179.92
RL	chr6.S_149822676	6	149822676	1	24.2251	1.3337e-06	NaN	NaN	NaN	NaN	NaN	NaN	348	0.06854	325.182	25.5498	1179.92
RL	SYN7466	2	15989022	1	24.1583	1.4258e-06	NaN	NaN	NaN	NaN	NaN	NaN	322	0.0719	325.182	25.5498	1179.92
RL	chr6.S_165247436	6	165247436	1	23.7139	1.7093e-06	NaN	NaN	NaN	NaN	NaN	NaN	348	0.06709	325.182	25.5498	1179.92
RL	chr2.S_15986263	2	15986263	1	23.6184	1.7905e-06	NaN	NaN	NaN	NaN	NaN	NaN	348	0.06682	325.182	25.5498	1179.92
FDS	PZE-101201482	1	252359061	1	26.3785	5.6507e-07	NaN	NaN	NaN	NaN	NaN	NaN	255	0.11152	0.00201	0.00013288	-3161.7
FDS	chr7.S_168405013	7	168405013	1	25.7147	6.5004e-07	NaN	NaN	NaN	NaN	NaN	NaN	347	0.0746	0.00201	0.00013288	-3161.7
FDS	chr7.S_168404086	7	168404086	1	25.6506	6.7043e-07	NaN	NaN	NaN	NaN	NaN	NaN	347	0.07441	0.00201	0.00013288	-3161.7
FDS	chr7.S_168404089	7	168404089	1	25.6506	6.7043e-07	NaN	NaN	NaN	NaN	NaN	NaN	347	0.07441	0.00201	0.00013288	-3161.7
SDS	chr7.S_168404086	7	168404086	1	25.5617	6.9978e-07	NaN	NaN	NaN	NaN	NaN	NaN	347	0.07295	0.00032588	3.2939e-05	-3477
SDS	chr7.S_168404089	7	168404089	1	25.5617	6.9978e-07	NaN	NaN	NaN	NaN	NaN	NaN	347	0.07295	0.00032588	3.2939e-05	-3477
SDS	chr7.S_168405013	7	168405013	1	25.1608	8.4912e-07	NaN	NaN	NaN	NaN	NaN	NaN	347	0.07181	0.00032588	3.2939e-05	-3477
RDS	chr6.S_94713862	6	94713862	1	24.6325	1.0962e-06	NaN	NaN	NaN	NaN	NaN	NaN	347	0.0716	0.00198	4.5624e-05	-3622.7
RDS	chr4.S_188300374	4	188300374	1	24.5155	1.1601e-06	NaN	NaN	NaN	NaN	NaN	NaN	347	0.07126	0.00198	4.5624e-05	-3622.7
FFS	chr7.S_168405013	7	168405013	1	28.311	1.8723e-07	NaN	NaN	NaN	NaN	NaN	NaN	347	0.08233	0.18662	0.01332	-1565.3
FFS	chr1.S_287488421	1	287488421	1	28.1312	2.0401e-07	NaN	NaN	NaN	NaN	NaN	NaN	347	0.08181	0.18662	0.01332	-1565.3
FFS	PZE-101201482	1	252359061	1	25.8958	7.0855e-07	NaN	NaN	NaN	NaN	NaN	NaN	255	0.10877	0.18662	0.01332	-1565.3
SFS	chr7.S_168405013	7	168405013	1	29.6315	9.9881e-08	NaN	NaN	NaN	NaN	NaN	NaN	347	0.08578	0.01632	0.0021	-2074.4
SFS	chr7.S_169538827	7	169538827	1	27.2747	3.0725e-07	NaN	NaN	NaN	NaN	NaN	NaN	347	0.07896	0.01632	0.0021	-2074.4
SFS	chr9.S_154784832	9	154784832	1	25.9721	5.7426e-07	NaN	NaN	NaN	NaN	NaN	NaN	347	0.07518	0.01632	0.0021	-2074.4
SFS	chr9.S_154785045	9	154785045	1	25.9721	5.7426e-07	NaN	NaN	NaN	NaN	NaN	NaN	347	0.07518	0.01632	0.0021	-2074.4
SFS	chr9.S_154785711	9	154785711	1	25.9721	5.7426e-07	NaN	NaN	NaN	NaN	NaN	NaN	347	0.07518	0.01632	0.0021	-2074.4
SFS	chr9.S_154336524	9	154336524	1	25.8061	6.2204e-07	NaN	NaN	NaN	NaN	NaN	NaN	347	0.0747	0.01632	0.0021	-2074.4
SFS	chr7.S_168404086	7	168404086	1	25.5562	7.0164e-07	NaN	NaN	NaN	NaN	NaN	NaN	347	0.07398	0.01632	0.0021	-2074.4
SFS	chr7.S_168404089	7	168404089	1	25.5562	7.0164e-07	NaN	NaN	NaN	NaN	NaN	NaN	347	0.07398	0.01632	0.0021	-2074.4
SFS	chr9.S_7723534	9	7723534	1	25.3821	7.6311e-07	NaN	NaN	NaN	NaN	NaN	NaN	347	0.07348	0.01632	0.0021	-2074.4
SFS	chr9.S_7723536	9	7723536	1	25.3821	7.6311e-07	NaN	NaN	NaN	NaN	NaN	NaN	347	0.07348	0.01632	0.0021	-2074.4
RFS	chr7.S_168405013	7	168405013	1	25.7569	6.3696e-07	NaN	NaN	NaN	NaN	NaN	NaN	347	0.0749	0.04579	0.00566	-1554.8
RFS	PZE-101201482	1	252359061	1	25.1352	1.0132e-06	NaN	NaN	NaN	NaN	NaN	NaN	255	0.10755	0.04579	0.00566	-1554.8
SLS	chr2.S_66397019	2	66397019	1	27.832	2.3534e-07	NaN	NaN	NaN	NaN	NaN	NaN	347	0.08044	26.852	1.904	120.549
SLS	chr8.S_12990258	8	12990258	1	25.663	6.6644e-07	NaN	NaN	NaN	NaN	NaN	NaN	347	0.07417	26.852	1.904	120.549
FLS	chr9.S_154784832	9	154784832	1	28.2362	1.9403e-07	NaN	NaN	NaN	NaN	NaN	NaN	347	0.08213	106.044	8.66679	759.531
FLS	chr9.S_154785045	9	154785045	1	28.2362	1.9403e-07	NaN	NaN	NaN	NaN	NaN	NaN	347	0.08213	106.044	8.66679	759.531
FLS	chr9.S_154785711	9	154785711	1	28.2362	1.9403e-07	NaN	NaN	NaN	NaN	NaN	NaN	347	0.08213	106.044	8.66679	759.531
FLS	chr10.S_8451541	10	8451541	1	26.5488	4.3519e-07	NaN	NaN	NaN	NaN	NaN	NaN	347	0.07722	106.044	8.66679	759.531
FLS	chr7.S_86196089	7	86196089	1	25.1452	8.5555e-07	NaN	NaN	NaN	NaN	NaN	NaN	347	0.07314	106.044	8.66679	759.531
FLS	chr9.S_154781818	9	154781818	1	24.7766	1.0224e-06	NaN	NaN	NaN	NaN	NaN	NaN	347	0.07207	106.044	8.66679	759.531
FLS	chr1.S_7458549	1	7458549	1	24.6841	1.0692e-06	NaN	NaN	NaN	NaN	NaN	NaN	347	0.0718	106.044	8.66679	759.531
FLS	chr1.S_7458550	1	7458550	1	24.6841	1.0692e-06	NaN	NaN	NaN	NaN	NaN	NaN	347	0.0718	106.044	8.66679	759.531
FLS	chr9.S_154336524	9	154336524	1	23.9017	1.5622e-06	NaN	NaN	NaN	NaN	NaN	NaN	347	0.06952	106.044	8.66679	759.531
RLS	chr9.S_154784832	9	154784832	1	27.2305	3.1382e-07	NaN	NaN	NaN	NaN	NaN	NaN	347	0.07913	45.1869	3.43248	444.536
RLS	chr9.S_154785045	9	154785045	1	27.2305	3.1382e-07	NaN	NaN	NaN	NaN	NaN	NaN	347	0.07913	45.1869	3.43248	444.536
RLS	chr9.S_154785711	9	154785711	1	27.2305	3.1382e-07	NaN	NaN	NaN	NaN	NaN	NaN	347	0.07913	45.1869	3.43248	444.536
RLS	chr7.S_174340400	7	174340400	1	27.1546	3.2545e-07	NaN	NaN	NaN	NaN	NaN	NaN	347	0.07891	45.1869	3.43248	444.536
RLS	chr2.S_5846479	2	5846479	1	27.0332	3.4493e-07	NaN	NaN	NaN	NaN	NaN	NaN	347	0.07855	45.1869	3.43248	444.536
RLS	chr2.S_5846532	2	5846532	1	27.0332	3.4493e-07	NaN	NaN	NaN	NaN	NaN	NaN	347	0.07855	45.1869	3.43248	444.536
RLS	chr3.S_3208836	3	3208836	1	26.999	3.5065e-07	NaN	NaN	NaN	NaN	NaN	NaN	347	0.07846	45.1869	3.43248	444.536
RLS	chr10.S_8805555	10	8805555	1	26.959	3.5743e-07	NaN	NaN	NaN	NaN	NaN	NaN	347	0.07834	45.1869	3.43248	444.536
RLS	SYN14075	1	267909406	1	26.679	4.2988e-07	NaN	NaN	NaN	NaN	NaN	NaN	316	0.08597	45.1869	3.43248	444.536
RLS	chr1.S_7458549	1	7458549	1	25.6974	6.5547e-07	NaN	NaN	NaN	NaN	NaN	NaN	347	0.07467	45.1869	3.43248	444.536
RLS	chr1.S_7458550	1	7458550	1	25.6974	6.5547e-07	NaN	NaN	NaN	NaN	NaN	NaN	347	0.07467	45.1869	3.43248	444.536
RLS	chr2.S_212408130	2	212408130	1	25.486	7.2581e-07	NaN	NaN	NaN	NaN	NaN	NaN	347	0.07406	45.1869	3.43248	444.536
RLS	chr7.S_86196089	7	86196089	1	25.2522	8.1246e-07	NaN	NaN	NaN	NaN	NaN	NaN	347	0.07338	45.1869	3.43248	444.536
RLS	chr10.S_8451541	10	8451541	1	24.8307	9.9596e-07	NaN	NaN	NaN	NaN	NaN	NaN	347	0.07215	45.1869	3.43248	444.536
RLS	chr2.S_216607745	2	216607745	1	24.7087	1.0565e-06	NaN	NaN	NaN	NaN	NaN	NaN	347	0.0718	45.1869	3.43248	444.536
RLS	chr2.S_5843667	2	5843667	1	24.6782	1.0723e-06	NaN	NaN	NaN	NaN	NaN	NaN	347	0.07171	45.1869	3.43248	444.536
RLS	chr2.S_5846237	2	5846237	1	24.6782	1.0723e-06	NaN	NaN	NaN	NaN	NaN	NaN	347	0.07171	45.1869	3.43248	444.536
RLS	chr2.S_5846266	2	5846266	1	24.6782	1.0723e-06	NaN	NaN	NaN	NaN	NaN	NaN	347	0.07171	45.1869	3.43248	444.536
RLS	chr2.S_5846276	2	5846276	1	24.6782	1.0723e-06	NaN	NaN	NaN	NaN	NaN	NaN	347	0.07171	45.1869	3.43248	444.536
RLS	chr10.S_8848948	10	8848948	1	24.4242	1.2125e-06	NaN	NaN	NaN	NaN	NaN	NaN	347	0.07097	45.1869	3.43248	444.536
RLS	SYN27521	2	5847477	1	24.1044	1.4613e-06	NaN	NaN	NaN	NaN	NaN	NaN	323	0.0766	45.1869	3.43248	444.536
RLS	chr3.S_220642838	3	220642838	1	24.0155	1.4782e-06	NaN	NaN	NaN	NaN	NaN	NaN	347	0.06979	45.1869	3.43248	444.536
RLS	chr9.S_154781818	9	154781818	1	23.8426	1.6077e-06	NaN	NaN	NaN	NaN	NaN	NaN	347	0.06928	45.1869	3.43248	444.536
RLS	chr1.S_192611086	1	192611086	1	23.699	1.7238e-06	NaN	NaN	NaN	NaN	NaN	NaN	347	0.06887	45.1869	3.43248	444.536
RLS	PZE-101197050	1	245479447	1	23.7193	1.7459e-06	NaN	NaN	NaN	NaN	NaN	NaN	329	0.07402	45.1869	3.43248	444.536
RLS	chr2.S_5839326	2	5839326	1	23.6246	1.7872e-06	NaN	NaN	NaN	NaN	NaN	NaN	347	0.06865	45.1869	3.43248	444.536
RLS	chr2.S_5846358	2	5846358	1	23.6246	1.7872e-06	NaN	NaN	NaN	NaN	NaN	NaN	347	0.06865	45.1869	3.43248	444.536
RLS	chr2.S_5847319	2	5847319	1	23.6246	1.7872e-06	NaN	NaN	NaN	NaN	NaN	NaN	347	0.06865	45.1869	3.43248	444.536
RLS	chr2.S_5847457	2	5847457	1	23.6246	1.7872e-06	NaN	NaN	NaN	NaN	NaN	NaN	347	0.06865	45.1869	3.43248	444.536
FDR	chr5.S_4665179	5	4665179	1	25.0246	9.0689e-07	NaN	NaN	NaN	NaN	NaN	NaN	347	0.07086	0.14482	0.01591	-1364.1
FDR	chr8.S_120609841	8	120609841	1	24.8627	9.8071e-07	NaN	NaN	NaN	NaN	NaN	NaN	347	0.07041	0.14482	0.01591	-1364.1
FDR	chr1.S_274410720	1	274410720	1	23.8014	1.6402e-06	NaN	NaN	NaN	NaN	NaN	NaN	347	0.0674	0.14482	0.01591	-1364.1
FDR	chr1.S_287892111	1	287892111	1	23.7764	1.6602e-06	NaN	NaN	NaN	NaN	NaN	NaN	347	0.06733	0.14482	0.01591	-1364.1
SDR	chr8.S_66102556	8	66102556	1	29.7288	9.5376e-08	NaN	NaN	NaN	NaN	NaN	NaN	347	0.08411	0.50189	0.0167	-1701.2
SDR	chr9.S_136771374	9	136771374	1	23.9489	1.5268e-06	NaN	NaN	NaN	NaN	NaN	NaN	347	0.06776	0.50189	0.0167	-1701.2
RDR	chr5.S_65954252	5	65954252	1	29.301	1.1686e-07	NaN	NaN	NaN	NaN	NaN	NaN	347	0.08436	0.22608	0.03501	-998.65
RDR	chr5.S_65954265	5	65954265	1	29.301	1.1686e-07	NaN	NaN	NaN	NaN	NaN	NaN	347	0.08436	0.22608	0.03501	-998.65
RDR	chr5.S_65954274	5	65954274	1	29.301	1.1686e-07	NaN	NaN	NaN	NaN	NaN	NaN	347	0.08436	0.22608	0.03501	-998.65
RDR	chr6.S_34889457	6	34889457	1	27.0542	3.4149e-07	NaN	NaN	NaN	NaN	NaN	NaN	347	0.07789	0.22608	0.03501	-998.65
RDR	chr6.S_96536786	6	96536786	1	26.4779	4.5028e-07	NaN	NaN	NaN	NaN	NaN	NaN	347	0.07623	0.22608	0.03501	-998.65
RDR	chr5.S_15772046	5	15772046	1	25.4299	7.4571e-07	NaN	NaN	NaN	NaN	NaN	NaN	347	0.07322	0.22608	0.03501	-998.65
RDR	chr5.S_65955234	5	65955234	1	25.423	7.4821e-07	NaN	NaN	NaN	NaN	NaN	NaN	347	0.0732	0.22608	0.03501	-998.65
RDR	chr5.S_4665179	5	4665179	1	24.3093	1.2819e-06	NaN	NaN	NaN	NaN	NaN	NaN	347	0.06999	0.22608	0.03501	-998.65
RDR	chr6.S_34889449	6	34889449	1	23.9782	1.5052e-06	NaN	NaN	NaN	NaN	NaN	NaN	347	0.06904	0.22608	0.03501	-998.65
RDR	chr5.S_65766210	5	65766210	1	23.8224	1.6234e-06	NaN	NaN	NaN	NaN	NaN	NaN	347	0.06859	0.22608	0.03501	-998.65
FFR	chr1.S_275836214	1	275836214	1	26.6088	4.2284e-07	NaN	NaN	NaN	NaN	NaN	NaN	347	0.07505	0.11636	0.0145	-1389.1
FFR	chr1.S_147159939	1	147159939	1	25.6804	6.6089e-07	NaN	NaN	NaN	NaN	NaN	NaN	347	0.07243	0.11636	0.0145	-1389.1
FFR	chr1.S_147160511	1	147160511	1	25.1271	8.6309e-07	NaN	NaN	NaN	NaN	NaN	NaN	347	0.07087	0.11636	0.0145	-1389.1
FFR	chr1.S_275833344	1	275833344	1	24.9692	9.315e-07	NaN	NaN	NaN	NaN	NaN	NaN	347	0.07043	0.11636	0.0145	-1389.1
FFR	chr5.S_19246728	5	19246728	1	24.522	1.1565e-06	NaN	NaN	NaN	NaN	NaN	NaN	347	0.06917	0.11636	0.0145	-1389.1
FFR	chr9.S_123106314	9	123106314	1	24.3467	1.259e-06	NaN	NaN	NaN	NaN	NaN	NaN	347	0.06867	0.11636	0.0145	-1389.1
FFR	chr5.S_8342400	5	8342400	1	24.3243	1.2727e-06	NaN	NaN	NaN	NaN	NaN	NaN	347	0.06861	0.11636	0.0145	-1389.1
FFR	chr4.S_16376875	4	16376875	1	24.2877	1.2954e-06	NaN	NaN	NaN	NaN	NaN	NaN	347	0.06851	0.11636	0.0145	-1389.1
FFR	chr1.S_147159963	1	147159963	1	24.1442	1.3888e-06	NaN	NaN	NaN	NaN	NaN	NaN	347	0.0681	0.11636	0.0145	-1389.1
FFR	chr1.S_147160040	1	147160040	1	24.1442	1.3888e-06	NaN	NaN	NaN	NaN	NaN	NaN	347	0.0681	0.11636	0.0145	-1389.1
SFR	chr1.S_9992614	1	9992614	1	23.9815	1.5028e-06	NaN	NaN	NaN	NaN	NaN	NaN	347	0.06794	0.20822	0.01364	-1599.3
RFR	chr1.S_275836214	1	275836214	1	29.9128	8.7404e-08	NaN	NaN	NaN	NaN	NaN	NaN	347	0.08608	0.37895	0.0262	-1230.2
RFR	PZE-109074670	9	120625240	1	25.9511	5.9299e-07	NaN	NaN	NaN	NaN	NaN	NaN	332	0.07779	0.37895	0.0262	-1230.2
RFR	chr7.S_25812916	7	25812916	1	25.2644	8.0772e-07	NaN	NaN	NaN	NaN	NaN	NaN	347	0.0727	0.37895	0.0262	-1230.2
RFR	chr7.S_25812930	7	25812930	1	25.2644	8.0772e-07	NaN	NaN	NaN	NaN	NaN	NaN	347	0.0727	0.37895	0.0262	-1230.2
RFR	chr1.S_275833344	1	275833344	1	24.8397	9.9167e-07	NaN	NaN	NaN	NaN	NaN	NaN	347	0.07148	0.37895	0.0262	-1230.2
RFR	chr3.S_224676027	3	224676027	1	24.3499	1.257e-06	NaN	NaN	NaN	NaN	NaN	NaN	347	0.07007	0.37895	0.0262	-1230.2
RFR	chr5.S_19245023	5	19245023	1	24.1615	1.3772e-06	NaN	NaN	NaN	NaN	NaN	NaN	347	0.06953	0.37895	0.0262	-1230.2
RFR	chr5.S_19245930	5	19245930	1	24.1615	1.3772e-06	NaN	NaN	NaN	NaN	NaN	NaN	347	0.06953	0.37895	0.0262	-1230.2
RFR	chr5.S_19246160	5	19246160	1	24.1615	1.3772e-06	NaN	NaN	NaN	NaN	NaN	NaN	347	0.06953	0.37895	0.0262	-1230.2
RFR	chr5.S_19246460	5	19246460	1	24.1615	1.3772e-06	NaN	NaN	NaN	NaN	NaN	NaN	347	0.06953	0.37895	0.0262	-1230.2
RFR	chr5.S_19246728	5	19246728	1	23.8693	1.5869e-06	NaN	NaN	NaN	NaN	NaN	NaN	347	0.06869	0.37895	0.0262	-1230.2
RFR	chr7.S_25812464	7	25812464	1	23.7584	1.6748e-06	NaN	NaN	NaN	NaN	NaN	NaN	347	0.06837	0.37895	0.0262	-1230.2
FLR	chr1.S_201957459	1	201957459	1	37.9241	2.0634e-09	NaN	NaN	NaN	NaN	NaN	NaN	347	0.10512	0.18752	0.01221	-1512.1
FLR	chr1.S_275836214	1	275836214	1	26.3638	4.7564e-07	NaN	NaN	NaN	NaN	NaN	NaN	347	0.07308	0.18752	0.01221	-1512.1
FLR	chr4.S_235409430	4	235409430	1	25.8236	6.1683e-07	NaN	NaN	NaN	NaN	NaN	NaN	347	0.07158	0.18752	0.01221	-1512.1
FLR	chr4.S_235409431	4	235409431	1	25.8236	6.1683e-07	NaN	NaN	NaN	NaN	NaN	NaN	347	0.07158	0.18752	0.01221	-1512.1
FLR	chr3.S_227914950	3	227914950	1	25.6026	6.8612e-07	NaN	NaN	NaN	NaN	NaN	NaN	347	0.07097	0.18752	0.01221	-1512.1
FLR	chr4.S_236171374	4	236171374	1	25.2759	8.0324e-07	NaN	NaN	NaN	NaN	NaN	NaN	347	0.07006	0.18752	0.01221	-1512.1
FLR	chr4.S_236171376	4	236171376	1	25.2759	8.0324e-07	NaN	NaN	NaN	NaN	NaN	NaN	347	0.07006	0.18752	0.01221	-1512.1
FLR	chr7.S_33376130	7	33376130	1	25.2393	8.1754e-07	NaN	NaN	NaN	NaN	NaN	NaN	347	0.06996	0.18752	0.01221	-1512.1
FLR	chr5.S_12267893	5	12267893	1	24.2901	1.294e-06	NaN	NaN	NaN	NaN	NaN	NaN	347	0.06733	0.18752	0.01221	-1512.1
FLR	chr1.S_18139561	1	18139561	1	23.9985	1.4905e-06	NaN	NaN	NaN	NaN	NaN	NaN	347	0.06652	0.18752	0.01221	-1512.1
FLR	chr1.S_18139562	1	18139562	1	23.9985	1.4905e-06	NaN	NaN	NaN	NaN	NaN	NaN	347	0.06652	0.18752	0.01221	-1512.1
FLR	chr4.S_235399568	4	235399568	1	23.8236	1.6225e-06	NaN	NaN	NaN	NaN	NaN	NaN	347	0.06604	0.18752	0.01221	-1512.1
FLR	chr4.S_235399569	4	235399569	1	23.8236	1.6225e-06	NaN	NaN	NaN	NaN	NaN	NaN	347	0.06604	0.18752	0.01221	-1512.1
FLR	chr1.S_253381474	1	253381474	1	23.6658	1.7518e-06	NaN	NaN	NaN	NaN	NaN	NaN	347	0.0656	0.18752	0.01221	-1512.1
SLR	chr1.S_201957459	1	201957459	1	35.3508	6.7976e-09	NaN	NaN	NaN	NaN	NaN	NaN	347	0.09951	0.14876	0.01417	-1491.1
SLR	PZE-102108111	2	137977779	1	31.8541	3.5591e-08	NaN	NaN	NaN	NaN	NaN	NaN	338	0.091	0.14876	0.01417	-1491.1
SLR	chr10.S_124300500	10	124300500	1	27.5088	2.7468e-07	NaN	NaN	NaN	NaN	NaN	NaN	347	0.07743	0.14876	0.01417	-1491.1
SLR	PZE-105058759	5	57380890	1	27.3333	3.0505e-07	NaN	NaN	NaN	NaN	NaN	NaN	334	0.07999	0.14876	0.01417	-1491.1
SLR	chr8.S_163285326	8	163285326	1	26.4391	4.5873e-07	NaN	NaN	NaN	NaN	NaN	NaN	347	0.07442	0.14876	0.01417	-1491.1
SLR	chr5.S_6438730	5	6438730	1	26.292	4.9235e-07	NaN	NaN	NaN	NaN	NaN	NaN	347	0.07401	0.14876	0.01417	-1491.1
SLR	PZE-105058722	5	57247774	1	25.4165	7.6439e-07	NaN	NaN	NaN	NaN	NaN	NaN	334	0.07438	0.14876	0.01417	-1491.1
SLR	chr2.S_137977726	2	137977726	1	24.7384	1.0415e-06	NaN	NaN	NaN	NaN	NaN	NaN	347	0.06963	0.14876	0.01417	-1491.1
SLR	chr6.S_109834271	6	109834271	1	24.56	1.1354e-06	NaN	NaN	NaN	NaN	NaN	NaN	347	0.06913	0.14876	0.01417	-1491.1
SLR	chr6.S_109834444	6	109834444	1	24.56	1.1354e-06	NaN	NaN	NaN	NaN	NaN	NaN	347	0.06913	0.14876	0.01417	-1491.1
SLR	chr8.S_156877509	8	156877509	1	24.3359	1.2655e-06	NaN	NaN	NaN	NaN	NaN	NaN	347	0.0685	0.14876	0.01417	-1491.1
SLR	chr10.S_87084063	10	87084063	1	24.3334	1.2671e-06	NaN	NaN	NaN	NaN	NaN	NaN	347	0.06849	0.14876	0.01417	-1491.1
SLR	chr10.S_87084194	10	87084194	1	24.3334	1.2671e-06	NaN	NaN	NaN	NaN	NaN	NaN	347	0.06849	0.14876	0.01417	-1491.1
SLR	chr10.S_87084321	10	87084321	1	24.3334	1.2671e-06	NaN	NaN	NaN	NaN	NaN	NaN	347	0.06849	0.14876	0.01417	-1491.1
SLR	chr10.S_87084437	10	87084437	1	24.3334	1.2671e-06	NaN	NaN	NaN	NaN	NaN	NaN	347	0.06849	0.14876	0.01417	-1491.1
SLR	chr10.S_87084450	10	87084450	1	24.3334	1.2671e-06	NaN	NaN	NaN	NaN	NaN	NaN	347	0.06849	0.14876	0.01417	-1491.1
SLR	chr10.S_87084532	10	87084532	1	24.3334	1.2671e-06	NaN	NaN	NaN	NaN	NaN	NaN	347	0.06849	0.14876	0.01417	-1491.1
SLR	chr10.S_87084604	10	87084604	1	24.3334	1.2671e-06	NaN	NaN	NaN	NaN	NaN	NaN	347	0.06849	0.14876	0.01417	-1491.1
SLR	chr10.S_87084706	10	87084706	1	24.3334	1.2671e-06	NaN	NaN	NaN	NaN	NaN	NaN	347	0.06849	0.14876	0.01417	-1491.1
SLR	chr10.S_87084834	10	87084834	1	24.3334	1.2671e-06	NaN	NaN	NaN	NaN	NaN	NaN	347	0.06849	0.14876	0.01417	-1491.1
SLR	chr10.S_87084909	10	87084909	1	24.3334	1.2671e-06	NaN	NaN	NaN	NaN	NaN	NaN	347	0.06849	0.14876	0.01417	-1491.1
SLR	chr5.S_57380687	5	57380687	1	24.2075	1.3468e-06	NaN	NaN	NaN	NaN	NaN	NaN	347	0.06814	0.14876	0.01417	-1491.1
SLR	chr5.S_57381020	5	57381020	1	24.2075	1.3468e-06	NaN	NaN	NaN	NaN	NaN	NaN	347	0.06814	0.14876	0.01417	-1491.1
SLR	chr4.S_234726586	4	234726586	1	24.1675	1.3732e-06	NaN	NaN	NaN	NaN	NaN	NaN	347	0.06803	0.14876	0.01417	-1491.1
SLR	chr5.S_6438731	5	6438731	1	24.1489	1.3856e-06	NaN	NaN	NaN	NaN	NaN	NaN	347	0.06797	0.14876	0.01417	-1491.1
SLR	chr10.S_87084490	10	87084490	1	23.7346	1.6942e-06	NaN	NaN	NaN	NaN	NaN	NaN	347	0.06681	0.14876	0.01417	-1491.1
SLR	chr2.S_55448300	2	55448300	1	23.6842	1.7362e-06	NaN	NaN	NaN	NaN	NaN	NaN	347	0.06667	0.14876	0.01417	-1491.1
RLR	chr1.S_158579	1	158579	1	29.3144	1.1612e-07	NaN	NaN	NaN	NaN	NaN	NaN	347	0.08174	0.65073	0.02653	-1287.2
RLR	chr1.S_159115	1	159115	1	28.6895	1.5633e-07	NaN	NaN	NaN	NaN	NaN	NaN	347	0.08	0.65073	0.02653	-1287.2
RLR	chr2.S_15989292	2	15989292	1	24.7247	1.0484e-06	NaN	NaN	NaN	NaN	NaN	NaN	347	0.06894	0.65073	0.02653	-1287.2
RLR	chr1.S_516569	1	516569	1	24.6001	1.1135e-06	NaN	NaN	NaN	NaN	NaN	NaN	347	0.06859	0.65073	0.02653	-1287.2
RLR	chr1.S_201957459	1	201957459	1	23.7139	1.7113e-06	NaN	NaN	NaN	NaN	NaN	NaN	347	0.06612	0.65073	0.02653	-1287.2
