# Supplementary material for: Molecular dissection of maize seedling salt tolerance using a genome‐wide association analysis method
Source: Plant Biotechnol J. 2021 May 2;19(10):1937–51. doi: 10.1111/pbi.13607 (PMC8486251; doi:10.1111/pbi.13607)
Supplement: Supplementary file 5 — Table S5 List of all genes within significant maize loci and their positional and annotational information Table S6 Primers used in this study [file PBI-19-1937-s001.xlsx]

## Sheet: Table S5
Table S5. List of all genes within significant maize loci and their positional and annotational information.
traits	chr.	start	end	Gene_V2	Chr_V2	Start_V2	End_V2	Length_V2	Direction_V2	Name	Description	Display	Xref	Enzyme_name	Reaction_id	Pathway_name	Ortholog_Athalian	Description_AT	Ortholog_Osativa_Japonica	Description_OsJ
RLR	1	58579	259115	GRMZM2G093344	1	109519	111769	2250	-1	---	---	---	---	---	---	---	---	---	---	---
RLR	1	58579	259115	GRMZM2G093399	1	136307	138929	2622	1	---	---	---	TSA: Zea mays contig64310, mRNA sequence	---	---	---	---	---	---	---
RLR	1	58579	259115	GRMZM5G809743	1	144361	144657	296	1	---	---	---	Putative uncharacterized protein	---	---	---	---	---	---	---
RLR	1	58579	259115	GRMZM5G833153	1	144957	145646	689	1	---	---	---	Full-length cDNA clone ZM_BFc0165O18||Hypothetical protein LOC100194003||Putative uncharacterized protein	---	---	---	---	---	---	---
RLR	1	58579	259115	GRMZM2G306216	1	146265	147500	1235	-1	---	---	---	---	---	---	---	---	---	---	---
RLR	1	58579	259115	AC177838.2_FG015	1	161143	161925	782	1	---	---	---	---	---	---	---	---	---	---	---
RLR	1	58579	259115	GRMZM2G104572	1	234779	235890	1111	1	---	---	---	---	---	---	---	---	---	---	---
RLR	1	58579	259115	GRMZM5G822187	1	243464	243742	278	1	---	---	---	---	---	---	---	---	---	---	---
RLR	1	58579	259115	GRMZM5G815900	1	257026	257371	345	1	---	---	---	---	---	---	---	---	---	---	---
RLR	1	416569	616569	GRMZM2G108663	1	423621	424483	862	-1	---	---	---	---	---	---	---	---	---	---	---
RLR	1	416569	616569	AC204887.4_FG003	1	458334	458906	572	-1	---	---	---	hypothetical protein LOC100279648||Putative uncharacterized protein	---	---	---	---	---	---	---
RLR	1	416569	616569	GRMZM2G471814	1	514921	516015	1094	1	---	---	---	magnesium ion binding||nucleotide biosynthetic process||ribose phosphate diphosphokinase activity	ribose phosphate diphosphokinase	PRPPSYN-RXN	PRPP biosynthesis I	AT2G44530	Ribose-phosphate pyrophosphokinase 5, chloroplastic [Source:UniProtKB/Swiss-Prot;Acc:O64888]	OS03G0100040	Putative uncharacterized protein [Source:UniProtKB/TrEMBL;Acc:A3AD51]
RLR	1	416569	616569	GRMZM2G330436	1	515997	526846	10849	-1	---	---	---	hypothetical protein LOC100276289||hypothetical protein LOC100276289 (LOC100276289), mRNA||Hypothetical protein LOC100382580||integral to nuclear inner membrane||Putative uncharacterized protein||TSA: Zea mays contig17915, mRNA sequence||TSA: Zea mays contig25832, mRNA sequence	---	---	---	AT5G46560	CONTAINS InterPro DOMAIN/s: Inner nuclear membrane protein MAN1 (InterPro:IPR018996); Has 58 Blast hits to 58 proteins in 29 species: Archae - 0; Bacteria - 4; Metazoa - 11; Fungi - 15; Plants - 20; Viruses - 0; Other Eukaryotes - 8 (source: NCBI BLink). [Source:TAIR;Acc:AT5G46560]	OS03G0100050	---
RLR	1	201857459	202057459	GRMZM2G056686	1	201868222	201873022	4800	1	---	coenzyme F420 hydrogenase family / dehydrogenase, beta subunit family [Source:Projected from Arabidopsis thaliana (AT1G04620) TAIR;Acc:AT1G04620]	---	catalytic activity||hypothetical protein LOC100192754||hypothetical protein LOC100192754 (LOC100192754), mRNA||Putative uncharacterized protein	---	---	---	AT1G04620	7-hydroxymethyl chlorophyll a reductase, chloroplastic [Source:UniProtKB/Swiss-Prot;Acc:Q8GS60]	OS04G0320100	7-hydroxymethyl chlorophyll a reductase, chloroplastic [Source:UniProtKB/Swiss-Prot;Acc:Q7XTG7]
RLR	1	201857459	202057459	GRMZM2G028386	1	201957089	201958672	1583	1	---	---	---	DNA binding||regulation of transcription, DNA-dependent||transcription factor activity||TSA: Zea mays cultivar W22 CL513Contig1.betc, mRNA sequence	---	---	---	---	---	OS08G0565200	Dehydration-responsive element-binding protein 2C [Source:UniProtKB/Swiss-Prot;Acc:Q84ZA1]
RLR	1	201857459	202057459	GRMZM2G493946	1	201967629	201970872	3243	1	---	---	---	---	---	---	---	---	---	---	---
RLR	1	201857459	202057459	GRMZM5G852533	1	201976470	201981313	4843	1	---	---	---	protein binding||regulation of transcription, DNA-dependent||transcription cofactor activity	---	---	---	AT1G15780	Mediator of RNA polymerase II transcription subunit 15a [Source:UniProtKB/Swiss-Prot;Acc:F4I171]	OS12G0245000	Expressed protein; Os12g0245000 protein [Source:UniProtKB/TrEMBL;Acc:Q2QV38]
RLR	1	201857459	202057459	GRMZM5G833477	1	201991783	201995100	3317	1	---	---	---	TSA: Zea mays contig19726, mRNA sequence	---	---	---	AT1G15780	Mediator of RNA polymerase II transcription subunit 15a [Source:UniProtKB/Swiss-Prot;Acc:F4I171]	---	---
RLR	1	201857459	202057459	GRMZM2G164872	1	201995510	201997090	1580	1	---	---	---	Clone 234427 mRNA sequence	---	---	---	---	---	---	---
RLR	2	15889292	16089292	GRMZM2G164405	2	15889503	15893155	3652	1	---	Acc synthase [Source:UniProtKB/TrEMBL;Acc:Q6JN59]	Acc synthase	1-aminocyclopropane-1-carboxylate synthase activity||Acc synthase||Acc synthase Fragment||biosynthetic process||catalytic activity||Clone 219905 mRNA sequence||pyridoxal phosphate binding||transferase activity, transferring nitrogenous groups||TSA: Zea mays contig01772, mRNA sequence	1-aminocyclopropane-1-carboxylate synthase	4.4.1.14-RXN	ethylene biosynthesis from methionine	AT3G61510	1-aminocyclopropane-1-carboxylate synthase-like protein 1 [Source:UniProtKB/Swiss-Prot;Acc:Q06429]	OS04G0578000	OSJNBa0011J08.4 protein; Os04g0578000 protein; cDNA clone:002-105-C04, full insert sequence [Source:UniProtKB/TrEMBL;Acc:Q7XQ85]
RLR	2	15889292	16089292	GRMZM2G164413	2	15895715	15898391	2676	1	---	Protein kinase [Source:UniProtKB/TrEMBL;Acc:B6TKU2]	---	LOC100283711||LOC100283711 (TIDP9198), mRNA||membrane||Protein kinase	---	---	---	AT1G33265	Protein FATTY ACID EXPORT 4, chloroplastic [Source:UniProtKB/Swiss-Prot;Acc:Q8LPG1]	OS04G0577800	Os04g0577800 protein; cDNA, clone: J100080N01, full insert sequence [Source:UniProtKB/TrEMBL;Acc:B7FAK3]
RLR	2	15889292	16089292	GRMZM2G164428	2	15908515	15909994	1479	-1	---	---	---	cell-matrix adhesion||cytoskeleton||Full-length cDNA clone ZM_BFc0008C23	---	---	---	AT2G36026	Ovate family protein [Source:TAIR;Acc:AT2G36026]	OS04G0577700	Os04g0577700 protein; cDNA clone:002-150-A01, full insert sequence [Source:UniProtKB/TrEMBL;Acc:Q0JAU0]
RLR	2	15889292	16089292	GRMZM2G114131	2	15967914	15972251	4337	1	---	Deoxyribonuclease ycfH; Uncharacterized protein [Source:UniProtKB/TrEMBL;Acc:B6UG16]	deoxyribonuclease ycfH	deoxyribonuclease ycfH||deoxyribonuclease ycfH (LOC100286215), mRNA||Deoxyribonuclease ycfHPutative uncharacterized protein ;||endodeoxyribonuclease activity, producing 5'-phosphomonoesters||Putative uncharacterized protein	---	---	---	AT3G03500	TatD related DNase [Source:TAIR;Acc:AT3G03500]	OS04G0577500	OSJNBa0020J04.13 protein; Os04g0577500 protein; cDNA clone:001-038-H04, full insert sequence; cDNA clone:006-310-G06, full insert sequence [Source:UniProtKB/TrEMBL;Acc:Q7XUG9]
RLR	2	15889292	16089292	GRMZM2G114186	2	15973106	15973909	803	-1	---	---	---	hypothetical protein LOC100278429||hypothetical protein LOC100278429 (LOC100278429), mRNA||intracellular||ribosome||structural constituent of ribosome||translation||TSA: Zea mays contig07546, mRNA sequence||TSA: Zea mays contig53669, mRNA sequence	---	---	---	---	---	OS03G0315200	---
RLR	2	15889292	16089292	GRMZM2G114192	2	15976524	15979737	3213	-1	---	---	---	hypothetical protein LOC100194213||hypothetical protein LOC100194213 (LOC100194213), mRNA||intracellular||Putative uncharacterized protein||signal transduction||Transcribed locus, moderately similar to NP_001053630.1 Os04g0577200 [Oryza sativa Japonica Group]||TSA: Zea mays contig34366, mRNA sequence	---	---	---	AT2G46710	Rho GTPase-activating protein 3 [Source:UniProtKB/Swiss-Prot;Acc:Q8GYY5]	OS04G0577200	OSJNBa0020J04.11 protein; Os04g0577200 protein; cDNA clone:J033078K23, full insert sequence [Source:UniProtKB/TrEMBL;Acc:Q7XUH1]
RLR	2	15889292	16089292	GRMZM2G114220	2	15984741	15990642	5901	-1	---	Ubiquitin fusion degradation protein 1 [Source:UniProtKB/TrEMBL;Acc:B6T4L6]	---	LOC100282176||LOC100282176 (pco125270b), mRNA||Ubiquitin fusion degradation protein 1||ubiquitin-dependent protein catabolic process	---	---	---	AT2G29070	Ubiquitin fusion degradation UFD1 family protein [Source:TAIR;Acc:AT2G29070]	OS04G0577000	OSJNBa0020J04.9 protein; Os04g0577000 protein [Source:UniProtKB/TrEMBL;Acc:Q7XUH3]
RLR	2	15889292	16089292	GRMZM2G114276	2	15993945	15998186	4241	-1	---	---	---	ATP binding||Clone 997719 mRNA sequence||defense response||Full-length cDNA clone ZM_BFc0115A17||homoiothermy||ice binding||protein amino acid phosphorylation||protein binding||protein kinase activity||protein serine/threonine kinase activity||response to freezing||Transcribed locus, weakly similar to XP_002453694.1 hypothetical protein SORBIDRAFT_04g010690 [Sorghum bicolor]	---	---	---	AT4G36180	Probable LRR receptor-like serine/threonine-protein kinase At4g36180 [Source:UniProtKB/Swiss-Prot;Acc:C0LGS2]	---	---
RLR	2	15889292	16089292	GRMZM2G076766	2	16010167	16014302	4135	-1	---	---	---	hypothetical protein LOC100280186||hypothetical protein LOC100280186 (LOC100280186), mRNA||hypothetical protein LOC100304018||Putative uncharacterized protein	---	---	---	---	---	---	---
RLR	2	15889292	16089292	GRMZM2G080156	2	16023592	16031913	8321	-1	---	---	---	hypothetical protein LOC100194237||LOC100194237||LOC100194237 (cl34681_1b), mRNA||Putative uncharacterized protein	---	---	---	AT2G16530	Polyprenol reductase 2 [Source:UniProtKB/Swiss-Prot;Acc:Q9SI62]	OS07G0493400	Polyprenol reductase 2 [Source:UniProtKB/Swiss-Prot;Acc:Q7F0Q2]
RLR	2	15889292	16089292	GRMZM2G080274	2	16036480	16038592	2112	-1	hon101	Histone H1; Histone H1-like protein HON101; Uncharacterized protein [Source:UniProtKB/TrEMBL;Acc:Q8LK07]	histone one (H1) 101	DNA binding||Histone H1||Histone H1Histone H1-like protein HON101Putative uncharacterized protein ;;||histone one (H1) 101||histone one (H1) 101 (hon101), mRNA||homoiothermy||ice binding||nucleosome||nucleosome assembly||nucleus||product:histone H1-like protein HON101||Putative uncharacterized protein||response to freezing	---	---	---	---	---	OS04G0253000	cDNA clone:J033052L06, full insert sequence [Source:UniProtKB/TrEMBL;Acc:B7EMI6]
RLS	1	7358549	7558550	GRMZM2G399948	1	7389832	7390908	1076	1	---	---	---	homoiothermy||ice binding||response to freezing	---	---	---	AT1G76240	Arabidopsis protein of unknown function (DUF241) [Source:TAIR;Acc:AT1G76240]	---	---
RLS	1	7358549	7558550	GRMZM2G099598	1	7396844	7401566	4722	1	---	---	---	ATP binding||hypothetical protein LOC100273485||hypothetical protein LOC100273485 (LOC100273485), mRNA||protein amino acid phosphorylation||protein kinase activity||protein serine/threonine kinase activity||Putative uncharacterized protein||TSA: Zea mays contig55561, mRNA sequence	---	---	---	AT1G50990	Protein kinase protein with tetratricopeptide repeat domain [Source:TAIR;Acc:AT1G50990]	OS03G0132800	Os03g0132800 protein; Protein kinase family protein, putative, expressed; cDNA clone:J033117I10, full insert sequence [Source:UniProtKB/TrEMBL;Acc:Q10S67]
RLS	1	7358549	7558550	GRMZM2G099454	1	7403531	7408184	4653	1	---	---	---	basic endochitinase C||basic endochitinase C (LOC100281825), mRNA||carbohydrate metabolic process||cell wall macromolecule catabolic process||chitin catabolic process||chitinase activity||hypothetical protein LOC100191592||hypothetical protein LOC100191592 (LOC100191592), mRNA||Putative uncharacterized protein	---	---	---	---	---	OS03G0132900	Chitinase 11 [Source:UniProtKB/Swiss-Prot;Acc:Q10S66]
RLS	1	7358549	7558550	GRMZM2G092719	1	7456720	7458916	2196	-1	---	---	---	40S ribosomal protein SA||hypothetical protein LOC100273170||hypothetical protein LOC100273170 (LOC100273170), mRNA||intracellular||Putative uncharacterized protein||ribosome||small ribosomal subunit||structural constituent of ribosome||translation	---	---	---	---	---	OS03G0182600	Os03g0182600 protein [Source:UniProtKB/TrEMBL;Acc:C7IZV1]
RLS	1	7358549	7558550	GRMZM2G059428	1	7488692	7490758	2066	-1	---	---	---	Clone 1341417 mRNA sequence||DNA binding||Full-length cDNA clone ZM_BFb0127I09||regulation of transcription	---	---	---	AT2G17040	NAC domain containing protein 36 [Source:TAIR;Acc:AT2G17040]	OS03G0133000	No apical meristem protein, expressed; Os03g0133000 protein [Source:UniProtKB/TrEMBL;Acc:Q10S65]
RLS	1	7358549	7558550	GRMZM2G003538	1	7550967	7552157	1190	-1	---	---	---	---	---	---	---	---	---	OS08G0106700	---
RLS	1	192511086	192711086	GRMZM2G124797	1	192613104	192614115	1011	-1	---	---	---	Putative uncharacterized protein	---	---	---	---	---	---	---
RLS	1	245379447	245579447	GRMZM2G031938	1	245482582	245492124	9542	-1	---	---	---	antiporter activity||drug transmembrane transport||drug transmembrane transporter activity||hypothetical protein LOC100274540||hypothetical protein LOC100274540 (LOC100274540), mRNA||membrane||Putative uncharacterized protein||transmembrane transport	---	---	---	AT3G21690	MATE efflux family protein [Source:TAIR;Acc:AT3G21690]	OS03G0572900	MATE efflux family protein, expressed; Os03g0572900 protein; Putative MATE efflux family protein; cDNA clone:J033087G07, full insert sequence [Source:UniProtKB/TrEMBL;Acc:Q75L61]
RLS	1	245379447	245579447	GRMZM2G461548	1	245523992	245524597	605	-1	---	---	---	---	---	---	---	---	---	---	---
RLS	1	267809406	268009406	GRMZM2G022787	1	267811513	267821159	9646	1	---	---	---	nucleic acid binding||TSA: Zea mays contig20218, mRNA sequence||zinc ion binding	---	---	---	AT3G16010	Pentatricopeptide repeat-containing protein At3g16010 [Source:UniProtKB/Swiss-Prot;Acc:Q9LW84]	OS02G0266200	Os02g0266200 protein; Putative pentatricopeptide (PPR) repeat-containing protein; cDNA clone:J013064M09, full insert sequence; cDNA clone:J033127A08, full insert sequence [Source:UniProtKB/TrEMBL;Acc:Q6ETX2]
RLS	1	267809406	268009406	GRMZM2G022859	1	267855986	267862545	6559	1	umc107a(croc)	LOC100192908	---	hypothetical protein LOC100192908||LOC100192908||LOC100192908 (umc107a(croc)), mRNA||post-translational protein modification||Putative uncharacterized protein||regulation of protein metabolic process||small conjugating protein ligase activity||Ubiquitin-conjugating enzyme E2 variant 1	---	---	---	AT1G23260	Ubiquitin-conjugating enzyme E2 variant 1A [Source:UniProtKB/Swiss-Prot;Acc:Q93YP0]	OS03G0712300	Os03g0712300 protein; Ubiquitin-conjugating enzyme family protein, expressed; cDNA clone:J023038L10, full insert sequence [Source:UniProtKB/TrEMBL;Acc:Q10E03]
RLS	1	267809406	268009406	GRMZM2G023110	1	267867135	267870655	3520	-1	---	Atypical receptor-like kinase MARK [Source:UniProtKB/TrEMBL;Acc:Q6Y2W9]	atypical receptor-like kinase MARK	ATP binding||atypical receptor-like kinase MARK||atypical receptor-like kinase MARK (ark), mRNA||product:atypical receptor-like kinase MARK||protein amino acid phosphorylation||protein binding||protein kinase activity||protein serine/threonine kinase activity||Putative uncharacterized protein	Peroxidase	RXN-8635	betanidin degradation	AT5G16590	Probable inactive receptor kinase At5g16590 [Source:UniProtKB/Swiss-Prot;Acc:Q9FMD7]	OS03G0712400	Os03g0712400 protein [Source:UniProtKB/TrEMBL;Acc:Q0DP60]
RLS	1	267809406	268009406	GRMZM2G023289	1	267887401	267894179	6778	1	pgm1	Phosphoglucomutase, cytoplasmic 2 [Source:UniProtKB/Swiss-Prot;Acc:P93805]	Phosphoglucomutase, cytoplasmic 2 (PGM 2)(EC 5.4.2.2)(Glucose phosphomutase 2)	carbohydrate metabolic process||intramolecular transferase activity, phosphotransferases||magnesium ion binding||phosphoglucomutase 2||phosphoglucomutase 2 (LOC542358), mRNA||phosphoglucomutase, cytoplasmic 2||Phosphoglucomutase, cytoplasmic 2 (PGM 2)(EC 5.4.2.2)(Glucose phosphomutase 2)||product:phosphoglucomutase 2||Putative uncharacterized protein||Transcribed locus, strongly similar to XP_002…	Phosphoglucomutase	PHOSPHOGLUCMUT-RXN	glucose and glucose-1-phosphate degradation||glycogen degradation I||GDP-glucose biosynthesis||glycogen degradation II||sucrose degradation III||starch biosynthesis||starch degradation||UDP-glucose biosynthesis (from glucose 6-phosphate)||sucrose biosynthesis	AT1G23190	Probable phosphoglucomutase, cytoplasmic 1 [Source:UniProtKB/Swiss-Prot;Acc:O49299]	OS03G0712700	Os03g0712700 protein; Phosphoglucomutase; Phosphoglucomutase, cytoplasmic 2, putative, expressed; cDNA clone:J023019M17, full insert sequence [Source:UniProtKB/TrEMBL;Acc:Q9AUQ4]
RLS	1	267809406	268009406	GRMZM2G024104	1	267894143	267897525	3382	-1	GLN2	Glutamine synthetase root isozyme 2 [Source:UniProtKB/Swiss-Prot;Acc:P38560]	Glutamine synthetase root isozyme 2 (EC 6.3.1.2)(Glutamate--ammonia ligase)	glutamate-ammonia ligase activity||glutamine biosynthetic process||Glutamine synthetase (EC 6.3.1.2)||Glutamine synthetase Fragment (EC 6.3.1.2)||glutamine synthetase root isozyme 2||Glutamine synthetase root isozyme 2 (EC 6.3.1.2)(Glutamate--ammonia ligase)||glutamine synthetase2||glutamine synthetase2 (gln2), mRNA||nitrogen compound metabolic process||Putative uncharacterized protein	Glutamate--ammonia ligase	GLUTAMINESYN-RXN	ammonia assimilation cycle II||nitrate reduction II (assimilatory)||glutamine biosynthesis III	AT3G17820	Glutamine synthetase cytosolic isozyme 1-3 [Source:UniProtKB/Swiss-Prot;Acc:Q9LVI8]	OS03G0712800	Glutamine synthetase cytosolic isozyme 1-3 [Source:UniProtKB/Swiss-Prot;Acc:Q4W8D0]
RLS	1	267809406	268009406	GRMZM2G025048	1	267898328	267901524	3196	-1	---	---	---	ATP binding||protein amino acid phosphorylation||protein serine/threonine kinase activity||sugar binding	---	---	---	AT5G62620	Probable beta-1,3-galactosyltransferase 19 [Source:UniProtKB/Swiss-Prot;Acc:Q9LV16]	OS12G0265400	Putative uncharacterized protein [Source:UniProtKB/TrEMBL;Acc:Q2QUE9]
RLS	1	267809406	268009406	GRMZM2G066749	1	267907459	267910014	2555	1	---	Tetratricopeptide repeat (TPR)-like superfamily protein [Source:Projected from Arabidopsis thaliana (AT4G01570) TAIR;Acc:AT4G01570]	---	Hypothetical protein LOC100384672||hypothetical protein LOC100384672 (LOC100384672), mRNA||Transcribed locus, moderately similar to XP_002466575.1 hypothetical protein SORBIDRAFT_01g010260 [Sorghum bicolor]	---	---	---	AT4G01570	Pentatricopeptide repeat-containing protein At4g01570 [Source:UniProtKB/Swiss-Prot;Acc:Q8VZE4]	OS03G0712900	Putative uncharacterized protein [Source:UniProtKB/TrEMBL;Acc:A3AM14]
RLS	1	267809406	268009406	GRMZM2G155323	1	267956175	267966681	10506	1	---	---	---	catalytic activity||cellular amino acid metabolic process||Clone 319082 mRNA sequence||homoiothermy||ice binding||isoleucine biosynthetic process||L-threonine ammonia-lyase activity||metabolic process||pyridoxal phosphate binding||response to freezing||TSA: Zea mays contig02304, mRNA sequence||TSA: Zea mays contig26078, mRNA sequence	Threonine synthase	ACSERLY-RXN||CYSTATHIONINE-BETA-SYNTHASE-RXN||THREDEHYD-RXN||THREDEHYD-RXN||THRESYN-RXN	cysteine biosynthesis I||homocysteine and cysteine interconversion||isoleucine biosynthesis I (from threonine)||hypoglycin biosynthesis||threonine biosynthesis from homoserine	AT3G10050	Threonine dehydratase biosynthetic, chloroplastic [Source:UniProtKB/Swiss-Prot;Acc:Q9ZSS6]	OS03G0713000	Putative dehydratase/deaminase [Source:UniProtKB/TrEMBL;Acc:Q8W314]
RLS	2	5739326	5947477	GRMZM2G066169	2	5763157	5767125	3968	1	---	zinc finger (ubiquitin-hydrolase) domain-containing protein [Source:Projected from Arabidopsis thaliana (AT2G42160) TAIR;Acc:AT2G42160]	---	hypothetical protein LOC100191553||hypothetical protein LOC100191553 (LOC100191553), mRNA||protein binding||Putative uncharacterized protein||zinc ion binding	---	---	---	AT2G42160	zinc finger (ubiquitin-hydrolase) domain-containing protein [Source:TAIR;Acc:AT2G42160]	OS04G0648500	OSJNBa0010D21.6 protein; Os04g0648500 protein; cDNA clone:J013057F24, full insert sequence [Source:UniProtKB/TrEMBL;Acc:Q7XTV9]
RLS	2	5739326	5947477	GRMZM2G023163	2	5816892	5820805	3913	1	---	Actin-like ATPase superfamily protein [Source:Projected from Arabidopsis thaliana (AT1G80460) TAIR;Acc:AT1G80460]	---	carbohydrate metabolic process||glycerol kinase activity||Glycerol kinasePutative uncharacterized protein ;||glycerol-3-phosphate metabolic process||hypothetical protein LOC100193522||LOC100193522||LOC100193522 (pco095943), mRNA||phosphotransferase activity, alcohol group as acceptor	Glycerol kinase	GLYCEROL-KIN-RXN	glycerol degradation I||glycerol degradation IV	AT1G80460	Glycerol kinase [Source:UniProtKB/Swiss-Prot;Acc:Q9M8L4]	OS04G0647800	Glycerol kinase-like protein [Source:UniProtKB/TrEMBL;Acc:Q0ILB9]
RLS	2	5739326	5947477	GRMZM2G023239	2	5823163	5827172	4009	1	---	ubiquitin-specific protease 22 [Source:Projected from Arabidopsis thaliana (AT5G10790) TAIR;Acc:AT5G10790]	---	serine-type endopeptidase inhibitor activity||Transcribed locus||Transcribed locus, strongly similar to XP_002448634.1 hypothetical protein SORBIDRAFT_06g030580 [Sorghum bicolor]||TSA: Zea mays contig23211, mRNA sequence||ubiquitin thiolesterase activity||ubiquitin-dependent protein catabolic process||zinc ion binding	---	---	---	AT5G10790	Ubiquitin carboxyl-terminal hydrolase 22 [Source:UniProtKB/Swiss-Prot;Acc:Q9LEW0]	OS04G0647300	Os04g0647300 protein [Source:UniProtKB/TrEMBL;Acc:Q0J9K3]
RLS	2	5739326	5947477	GRMZM5G882708	2	5829188	5833255	4067	1	---	---	---	hypothetical protein LOC100273983||LOC100273983||LOC100273983 (cl34132_1b), mRNA||Putative uncharacterized protein||Vacuolar membrane protein	---	---	---	AT4G32140	EamA-like transporter family [Source:TAIR;Acc:AT4G32140]	OS04G0645600	OSJNBa0070O11.5 protein; Os04g0645600 protein; cDNA clone:J013135P10, full insert sequence [Source:UniProtKB/TrEMBL;Acc:Q7XQE4]
RLS	2	5739326	5947477	GRMZM2G023921	2	5836317	5837195	878	1	---	DNA-binding WRKY [Source:UniProtKB/TrEMBL;Acc:B6TQ63]	DNA-binding WRKY	DNA-binding WRKY||DNA-binding WRKY (LOC100284113), mRNA||DNA-binding WRKY (LOC100285294), mRNA	---	---	---	---	---	OS04G0645200	OSJNBa0070O11.3 protein; Os04g0645200 protein; cDNA clone:J013096O17, full insert sequence [Source:UniProtKB/TrEMBL;Acc:Q7FB34]
RLS	2	5739326	5947477	GRMZM5G892758	2	5839323	5844032	4709	-1	---	---	---	TSA: Zea mays contig04091, mRNA sequence	---	---	---	AT1G15290	Tetratricopeptide repeat (TPR)-like superfamily protein [Source:TAIR;Acc:AT1G15290]	OS04G0645100	OSJNBa0070O11.2 protein [Source:UniProtKB/TrEMBL;Acc:Q7XQE6]
RLS	2	5739326	5947477	GRMZM2G071310	2	5851645	5852832	1187	1	---	---	---	Clone 469656 mRNA sequence	---	---	---	---	---	---	---
RLS	2	5739326	5947477	GRMZM2G071206	2	5853838	5857208	3370	1	---	---	---	hypothetical protein LOC100384764||hypothetical protein LOC100384764 (LOC100384764), mRNA||oxidation reduction||oxidoreductase activity	---	---	---	AT1G43580	Sphingomyelin synthetase family protein [Source:TAIR;Acc:AT1G43580]	---	---
RLS	2	5739326	5947477	GRMZM2G071163	2	5858987	5866689	7702	-1	---	---	---	carbohydrate metabolic process||membrane||phosphotransferase activity, alcohol group as acceptor||synaptic vesicle||Transcribed locus, strongly similar to XP_002447213.1 hypothetical protein SORBIDRAFT_06g030540 [Sorghum bicolor]||transport||transporter activity	---	---	---	AT1G05500	Synaptotagmin-5 [Source:UniProtKB/Swiss-Prot;Acc:Q8L706]	---	---
RLS	2	5739326	5947477	GRMZM2G071119	2	5897689	5904448	6759	-1	---	---	chloride channel G	chloride channel G||chloride channel G (LOC100191503), mRNA||chloride transport||ion channel activity||membrane||Putative uncharacterized protein||transmembrane transport||voltage-gated chloride channel activity	---	---	---	AT5G33280	Putative chloride channel-like protein CLC-g [Source:UniProtKB/Swiss-Prot;Acc:P60300]	OS04G0644800	---
RLS	2	5739326	5947477	GRMZM2G372102	2	5922079	5922834	755	1	---	36.4 kDa proline-rich protein [Source:UniProtKB/TrEMBL;Acc:B6TX33]	36.4 kDa proline-rich protein	36.4 kDa proline-rich protein||36.4 kDa proline-rich protein (LOC100284748), mRNA	---	---	---	---	---	---	---
RLS	2	5739326	5947477	GRMZM2G372074	2	5924234	5926085	1851	1	---	36.4 kDa proline-rich protein; Uncharacterized protein [Source:UniProtKB/TrEMBL;Acc:B4FQS5]	---	36.4 kDa proline-rich protein||36.4 kDa proline-rich protein (LOC100282461), mRNA||36.4 kDa proline-rich proteinPutative uncharacterized protein ;||hypothetical protein LOC100273286||hypothetical protein LOC100273286 (LOC100273286), mRNA||LOC100281790||LOC100281790 (gpm470), mRNA||Putative uncharacterized protein||Transcribed locus, strongly similar to NP_001141199.1 hypothetical protein LOC10027…	---	---	---	AT3G22120	cell wall-plasma membrane linker protein [Source:TAIR;Acc:AT3G22120]	OS04G0644400	Os04g0644400 protein [Source:UniProtKB/TrEMBL;Acc:Q0J9L5]
RLS	2	5739326	5947477	GRMZM2G070881	2	5925456	5929946	4490	-1	---	ubiquitin-associated (UBA)/TS-N domain-containing protein [Source:Projected from Arabidopsis thaliana (AT2G12550) TAIR;Acc:AT2G12550]	---	Transcribed locus, strongly similar to XP_002447210.1 hypothetical protein SORBIDRAFT_06g030480 [Sorghum bicolor]||TSA: Zea mays contig51181, mRNA sequence	---	---	---	AT2G12550	ubiquitin-associated (UBA)/TS-N domain-containing protein [Source:TAIR;Acc:AT2G12550]	OS04G0644300	Os04g0644300 protein [Source:UniProtKB/TrEMBL;Acc:Q0J9L6]
RLS	2	212308130	212508130	GRMZM2G077823	2	212349126	212354040	4914	1	---	---	---	hypothetical protein LOC100272627||LOC100272627||LOC100272627 (TIDP3152), mRNA||nucleic acid binding||Putative uncharacterized protein	---	---	---	---	---	OS07G0623300	Os07g0623300 protein; Putative splicing factor, arginine/serine-rich 2 (Splicing factor SC35); cDNA clone:J023050C05, full insert sequence [Source:UniProtKB/TrEMBL;Acc:Q8LHL0]
RLS	2	212308130	212508130	GRMZM2G086805	2	212361624	212366846	5222	-1	---	Transcription elongation factor SPT4 [Source:UniProtKB/TrEMBL;Acc:B6TR90]	transcription elongation factor SPT4	nucleus||positive regulation of transcription||positive transcription elongation factor activity||Putative uncharacterized protein||transcription elongation factor SPT4||transcription elongation factor SPT4 (LOC100284208), mRNA||zinc ion binding	---	---	---	AT5G08565	Transcription elongation factor SPT4 homolog 1 [Source:UniProtKB/Swiss-Prot;Acc:Q8LCQ3]	OS07G0623400	Putative uncharacterized protein P0524E08.113 [Source:UniProtKB/TrEMBL;Acc:Q8LHK9]
RLS	2	212308130	212508130	GRMZM5G805030	2	212369265	212374133	4868	-1	---	---	---	---	Palmitoyl-CoA hydrolase	THIOESTER-RXN	acyl-CoA hydrolysis	AT1G52191	Thioesterase superfamily protein [Source:TAIR;Acc:AT1G52191]	OS01G0229500	Os01g0229500 protein; Putative uncharacterized protein P0485D09.12; cDNA clone:002-139-B12, full insert sequence [Source:UniProtKB/TrEMBL;Acc:Q9LWL3]
RLS	2	212308130	212508130	GRMZM5G879278	2	212405383	212408361	2978	-1	---	---	---	Hypothetical protein LOC100274081||hypothetical protein LOC100274081 (LOC100274081), mRNA||Putative uncharacterized protein	---	---	---	AT2G22270	unknown protein; BEST Arabidopsis thaliana protein match is: unknown protein (TAIR:AT4G39860.2); Has 247 Blast hits to 231 proteins in 42 species: Archae - 0; Bacteria - 17; Metazoa - 14; Fungi - 5; Plants - 145; Viruses - 0; Other Eukaryotes - 66 ( /.../: NCBI BLink). [Source:TAIR;Acc:AT2G22270]	OS07G0623600	Os07g0623600 protein; Putative uncharacterized protein P0524E08.116; cDNA clone:001-118-G12, full insert sequence [Source:UniProtKB/TrEMBL;Acc:Q7XI42]
RLS	2	212308130	212508130	GRMZM2G328593	2	212421479	212422120	641	-1	---	---	---	---	---	---	---	---	---	---	---
RLS	2	212308130	212508130	GRMZM2G117564	2	212477947	212480732	2785	1	trpp3	trehalose-6-phosphate phosphatase3:	---	catalytic activity||metabolic process||trehalose biosynthetic process	---	---	---	AT5G10100	Probable trehalose-phosphate phosphatase I [Source:UniProtKB/Swiss-Prot;Acc:F4KFG5]	OS07G0624600	Probable trehalose-phosphate phosphatase 3 [Source:UniProtKB/Swiss-Prot;Acc:Q7XI41]
RLS	2	212308130	212508130	GRMZM2G416964	2	212484140	212485598	1458	1	---	---	---	protein binding||ubiquitin-dependent protein catabolic process	---	---	---	---	---	OS07G0409500	Os07g0409500 protein; UIP2-like protein; cDNA clone:J033085C17, full insert sequence [Source:UniProtKB/TrEMBL;Acc:Q7XAL5]
RLS	2	212308130	212508130	GRMZM2G416935	2	212486263	212486853	590	-1	---	---	---	---	---	---	---	---	---	---	---
RLS	2	212308130	212508130	AC194203.3_FG003	2	212487102	212487524	422	-1	---	---	---	lipid binding||lipid transport	---	---	---	---	---	OS02G0286350	---
RLS	2	216507745	216707745	GRMZM2G163519	2	216531198	216532718	1520	-1	---	---	---	metabolic process||transferase activity, transferring hexosyl groups	---	---	---	---	---	OS07G0672700	Os07g0672700 protein; Putative Flavonol 3-O-glucosyltransferase(UDP-glucose flavonoid 3-O-glucosyltransferase) [Source:UniProtKB/TrEMBL;Acc:Q8H462]
RLS	2	216507745	216707745	GRMZM2G009571	2	216547015	216550080	3065	1	---	---	---	hypothetical protein LOC100191351||LOC100191351||LOC100191351 (si486055b11), mRNA||Putative uncharacterized protein	---	---	---	AT5G27710	unknown protein; Has 49 Blast hits to 49 proteins in 17 species: Archae - 0; Bacteria - 0; Metazoa - 0; Fungi - 0; Plants - 48; Viruses - 0; Other Eukaryotes - 1 (source: NCBI BLink). [Source:TAIR;Acc:AT5G27710]	OS07G0673000	Os07g0673000 protein [Source:UniProtKB/TrEMBL;Acc:Q0D3Q5]
RLS	2	216507745	216707745	GRMZM2G009876	2	216550379	216553037	2658	-1	---	TGF-beta-inducible nuclear protein 1; Uncharacterized protein [Source:UniProtKB/TrEMBL;Acc:B4F8D6]	---	hypothetical protein LOC100191317||Hypothetical protein LOC100280219||Putative uncharacterized proteinTGF-beta-inducible nuclear protein 1 ;||Transcribed locus	---	---	---	AT5G06360	Ribosomal protein S8e family protein [Source:TAIR;Acc:AT5G06360]	OS07G0673100	Os07g0673100 protein; Putative TGF(Transfoming growth factor) beta inducible nuclear protein TINP1 [Source:UniProtKB/TrEMBL;Acc:Q8H458]
RLS	2	216507745	216707745	GRMZM2G010136	2	216554406	216558932	4526	-1	---	F-actin capping protein alpha subunit; Uncharacterized protein [Source:UniProtKB/TrEMBL;Acc:B6U122]	F-actin capping protein alpha subunit	actin binding||actin cytoskeleton organization||F-actin capping protein alpha subunit||F-actin capping protein alpha subunit (LOC100285122), mRNA||F-actin capping protein alpha subunitPutative uncharacterized protein ;||F-actin capping protein complex||Putative uncharacterized protein	---	---	---	AT3G05520	F-actin-capping protein subunit alpha [Source:UniProtKB/Swiss-Prot;Acc:O82631]	OS07G0414800	Os07g0414800 protein [Source:UniProtKB/TrEMBL;Acc:Q0D701]
RLS	2	216507745	216707745	AC195214.3_FG007	2	216565441	216565914	473	1	---	---	---	---	---	---	---	---	---	---	---
RLS	2	216507745	216707745	GRMZM2G010505	2	216593713	216597724	4011	1	---	---	---	cysteine-type peptidase activity||proteolysis	---	---	---	AT3G06910	Ubiquitin-like-specific protease 1A [Source:UniProtKB/Swiss-Prot;Acc:Q8GYL3]	---	---
RLS	2	216507745	216707745	GRMZM2G010551	2	216599338	216603477	4139	1	---	---	---	hypothetical protein LOC100279526||LOC100279526||LOC100279526 (IDP176), mRNA||Putative uncharacterized protein||Transcribed locus||Ubiquitin-protein ligase	---	---	---	AT2G29860	Putative F-box/kelch-repeat protein At2g29860 [Source:UniProtKB/Swiss-Prot;Acc:O82370]	OS07G0673700	Os07g0673700 protein; SKP1(S-phase kinase associated protein) interacting partner 6 (SKIP6)-like protein; cDNA clone:002-130-B04, full insert sequence; cDNA clone:J013082K04, full insert sequence [Source:UniProtKB/TrEMBL;Acc:Q8H451]
RLS	2	216507745	216707745	GRMZM2G010783	2	216607457	216609981	2524	1	---	---	---	hypothetical protein LOC100194124||Hypoxia induced protein conserved region containing protein||LOC100194124||LOC100194124 (pco074618), mRNA||Putative uncharacterized protein	---	---	---	AT3G05550	Hypoxia-responsive family protein [Source:TAIR;Acc:AT3G05550]	OS07G0673900	cDNA clone:J023024E09, full insert sequence [Source:UniProtKB/TrEMBL;Acc:A3BNC1]
RLS	2	216507745	216707745	GRMZM2G010991	2	216610669	216612249	1580	1	---	60S ribosomal protein L22-2 [Source:UniProtKB/TrEMBL;Acc:B6THM9]	---	60S ribosomal protein L22-2||intracellular||LOC100283364||LOC100283364 (IDP469), mRNA||ribosome||structural constituent of ribosome||translation	---	---	---	AT3G05560	60S ribosomal protein L22-2 [Source:UniProtKB/Swiss-Prot;Acc:Q9M9W1]	OS03G0343500	60S ribosomal protein L22-2, putative, expressed; BRI1-KD interacting protein 108; Os03g0343500 protein; cDNA clone:001-019-G04, full insert sequence; cDNA clone:001-030-E04, full insert sequence; cDNA clone:J033022G11, full insert sequence [Source:UniProtKB/TrEMBL;Acc:Q762A6]
RLS	2	216507745	216707745	GRMZM2G312434	2	216612562	216615209	2647	-1	---	Pentatricopeptide repeat (PPR) superfamily protein [Source:Projected from Arabidopsis thaliana (AT3G18020) TAIR;Acc:AT3G18020]	---	ATP binding||Clone 460377 mRNA sequence||protein amino acid phosphorylation||protein kinase activity	---	---	---	AT3G18020	Pentatricopeptide repeat-containing protein At3g18020 [Source:UniProtKB/Swiss-Prot;Acc:Q9LSK8]	OS07G0674300	Os07g0674300 protein; Pentatricopeptide (PPR) repeat-containing protein-like [Source:UniProtKB/TrEMBL;Acc:Q6YSW9]
RLS	2	216507745	216707745	GRMZM2G357683	2	216627773	216633622	5849	-1	---	---	---	ATP-dependent peptidase activity||nucleoside-triphosphatase activity||nucleotide binding||proteolysis||serine-type endopeptidase activity||Transcribed locus, moderately similar to NP_001053657.2 Os04g0582000 [Oryza sativa Japonica Group]||Transcribed locus, weakly similar to NP_001053659.1 Os04g0582600 [Oryza sativa Japonica Group]	---	---	---	---	---	OS04G0582600	Os04g0582600 protein [Source:UniProtKB/TrEMBL;Acc:Q0JAR4]
RLS	2	216507745	216707745	GRMZM2G001247	2	216665547	216666787	1240	1	---	---	---	Clone 380562 mRNA sequence||Clone 4893 mRNA sequence||hypothetical protein LOC100193478||hypothetical protein LOC100193478 (LOC100193478), mRNA||Putative uncharacterized protein	---	---	---	---	---	OS07G0674400	Os07g0674400 protein; Putative uncharacterized protein P0037D09.14; Putative uncharacterized protein P0618H09.12; cDNA clone:002-156-G07, full insert sequence [Source:UniProtKB/TrEMBL;Acc:Q6ZDW8]
RLS	2	216507745	216707745	GRMZM2G001297	2	216681469	216687298	5829	1	---	acyl-CoA dehydrogenase-related [Source:Projected from Arabidopsis thaliana (AT3G06810) TAIR;Acc:AT3G06810]	---	acyl-CoA dehydrogenase activity||ATP binding||Full-length cDNA clone ZM_BFb0216C06||metabolic process||oxidation reduction||oxidoreductase activity, acting on the CH-CH group of donors||protein amino acid phosphorylation||protein tyrosine kinase activity||Putative uncharacterized protein||TSA: Zea mays contig16916, mRNA sequence	Acyl-CoA dehydrogenase	PROPCOASYN-RXN	&beta;-alanine biosynthesis II	AT3G06810	Probable acyl-CoA dehydrogenase IBR3 [Source:UniProtKB/Swiss-Prot;Acc:Q8RWZ3]	OS07G0675000	Os07g0675000 protein; Putative acyl-CoA dehydrogenase; cDNA clone:J033044B11, full insert sequence [Source:UniProtKB/TrEMBL;Acc:Q6ZDX3]
RLS	3	3108836	3308836	GRMZM2G463986	3	3116135	3117046	911	-1	---	---	---	---	---	---	---	---	---	OS01G0219300	Os01g0219300 protein; cDNA clone:J033023K13, full insert sequence [Source:UniProtKB/TrEMBL;Acc:Q0JPJ5]
RLS	3	3108836	3308836	GRMZM2G135481	3	3118084	3120757	2673	-1	---	---	---	hypothetical protein LOC100382368||hypothetical protein LOC100382368 (LOC100382368), mRNA||Putative uncharacterized protein	---	---	---	AT3G62500	BEST Arabidopsis thaliana protein match is: SET domain protein 14 (TAIR:AT3G61740.1); Has 66 Blast hits to 66 proteins in 11 species: Archae - 0; Bacteria - 0; Metazoa - 0; Fungi - 0; Plants - 66; Viruses - 0; Other Eukaryotes - 0 (source: NCBI BLink). [Source:TAIR;Acc:AT3G62500]	OS01G0219200	Os01g0219200 protein; cDNA clone:002-145-H02, full insert sequence [Source:UniProtKB/TrEMBL;Acc:Q0JPJ6]
RLS	3	3108836	3308836	GRMZM2G435589	3	3126240	3127444	1204	-1	---	---	---	hypothetical protein LOC100277604||hypothetical protein LOC100277604 (LOC100277604), mRNA||Putative uncharacterized protein	---	---	---	AT3G25545	unknown protein; FUNCTIONS IN: molecular_function unknown; INVOLVED IN: biological_process unknown; LOCATED IN: cellular_component unknown; EXPRESSED IN: 23 plant structures; EXPRESSED DURING: 13 growth stages; Has 38 Blast hits to 38 proteins in 14 /.../es: Archae - 0; Bacteria - 0; Metazoa - 0; Fungi - 0; Plants - 38; Viruses - 0; Other Eukaryotes - 0 (source: NCBI BLink). [Source:TAIR;Acc:AT3G…	OS01G0219000	Os01g0219000 protein; Putative uncharacterized protein P0483F08.1; Putative uncharacterized protein P0489G09.16 [Source:UniProtKB/TrEMBL;Acc:Q9LWE3]
RLS	3	3108836	3308836	GRMZM2G085266	3	3200782	3209083	8301	1	---	---	---	protein binding||Transcribed locus, strongly similar to XP_002454931.1 hypothetical protein SORBIDRAFT_03g001640 [Sorghum bicolor]||TSA: Zea mays contig33479, mRNA sequence||zinc ion binding	---	---	---	AT3G61740	Histone-lysine N-methyltransferase ATX3 [Source:UniProtKB/Swiss-Prot;Acc:Q9M364]	OS01G0218800	Os01g0218800 protein; Putative trithorax 3 [Source:UniProtKB/TrEMBL;Acc:Q5NAU4]
RLS	3	3108836	3308836	GRMZM2G085176	3	3209208	3210849	1641	1	---	---	---	hydrolase activity, acting on ester bonds||lipid metabolic process||TSA: Zea mays contig27303, mRNA sequence||TSA: Zea mays contig51388, mRNA sequence	Triacylglycerol lipase	TRIACYLGLYCEROL-LIPASE-RXN	triacylglycerol degradation	---	---	OS01G0214800	Putative esterase [Source:UniProtKB/TrEMBL;Acc:Q5QN43]
RLS	3	3108836	3308836	GRMZM2G001566	3	3234584	3239066	4482	-1	---	---	---	---	---	---	---	---	---	---	---
RLS	3	220542838	220742838	GRMZM2G130305	3	220638696	220641589	2893	1	---	---	esterase	aminopeptidase activity||esterase||esterase (LOC100282186), mRNA||proteolysis||Putative uncharacterized protein||Transcribed locus	---	---	---	AT1G29840	alpha/beta-Hydrolases superfamily protein [Source:TAIR;Acc:AT1G29840]	OS01G0579900	Esterase/lipase/thioesterase family protein-like; Os01g0579900 protein; Uncharacterized protein; cDNA clone:J013001P21, full insert sequence [Source:UniProtKB/TrEMBL;Acc:Q656F2]
RLS	3	220542838	220742838	GRMZM2G130356	3	220642344	220646075	3731	-1	---	---	---	aminopeptidase activity||hypothetical protein LOC100276031||LOC100276031||LOC100276031 (pco101788), mRNA||proteolysis||Putative uncharacterized protein	---	---	---	AT1G29840	alpha/beta-Hydrolases superfamily protein [Source:TAIR;Acc:AT1G29840]	OS01G0580000	Esterase/lipase/thioesterase family protein-like; Os01g0580000 protein [Source:UniProtKB/TrEMBL;Acc:Q9AWW1]
RLS	3	220542838	220742838	GRMZM2G130375	3	220651764	220659525	7761	1	---	---	---	carbohydrate metabolic process||hydrolase activity, hydrolyzing O-glycosyl compounds||hypothetical protein LOC100272556||hypothetical protein LOC100272556 (LOC100272556), mRNA||Putative uncharacterized protein||sugar binding||Transcribed locus, strongly similar to XP_002455836.1 hypothetical protein SORBIDRAFT_03g025990 [Sorghum bicolor]	Beta-galactosidase	BETAGALACTOSID-RXN	lactose degradation III	AT4G26140	Beta-galactosidase 12 [Source:UniProtKB/Swiss-Prot;Acc:Q9SCV0]	OS01G0580200	Beta-galactosidase 2 [Source:UniProtKB/Swiss-Prot;Acc:Q8W0A1]
RLS	3	220542838	220742838	GRMZM2G371606	3	220677596	220683096	5500	-1	---	---	---	hypothetical protein LOC100279606||hypothetical protein LOC100279606 (LOC100279606), mRNA||product:submergence induced protein SI397||Putative uncharacterized protein||submergence induced protein SI397||submergence induced protein SI397 (SI397), mRNA||Transcribed locus||TSA: Zea mays contig33177, mRNA sequence	---	---	---	AT1G52080	actin binding protein family [Source:TAIR;Acc:AT1G52080]	OS01G0580800	Uncharacterized protein [Source:UniProtKB/TrEMBL;Acc:B9EXQ2]
RLS	3	220542838	220742838	AC184699.3_FG005	3	220686421	220688722	2301	1	---	---	---	---	---	---	---	---	---	OS07G0515200	---
RLS	3	220542838	220742838	GRMZM2G371628	3	220693706	220701719	8013	-1	---	---	---	cysteine-type peptidase activity||proteolysis	---	---	---	---	---	---	---
RLS	3	220542838	220742838	GRMZM2G070961	3	220702531	220705512	2981	1	---	---	---	ATP binding||Hypothetical protein LOC100272561||hypothetical protein LOC100272561 (LOC100272561), mRNA||protein amino acid phosphorylation||protein kinase activity||protein serine/threonine kinase activity||Putative uncharacterized protein||response to stress	---	---	---	AT1G72760	Protein kinase superfamily protein [Source:TAIR;Acc:AT1G72760]	OS01G0581400	Os01g0581400 protein; Serine threonine kinase 1-like [Source:UniProtKB/TrEMBL;Acc:Q5ZB74]
RLS	3	220542838	220742838	GRMZM2G121313	3	220733826	220734572	746	-1	---	SKP1-like protein 1A [Source:UniProtKB/TrEMBL;Acc:B6UBK7]	SKP1-like protein 1A	protein binding||SKP1-like protein 1A||SKP1-like protein 1A (LOC100285914), mRNA||ubiquitin-dependent protein catabolic process	---	---	---	AT1G20140	SKP1-like protein 4 [Source:UniProtKB/Swiss-Prot;Acc:Q9LNT9]	---	---
RLS	7	86096089	86296089	GRMZM2G093947	7	86196118	86204780	8662	1	---	---	---	Clone EL01N0327E10.c mRNA sequence||nucleic acid binding||Transcribed locus, moderately similar to XP_002460031.1 hypothetical protein SORBIDRAFT_02g021070 [Sorghum bicolor]	---	---	---	---	---	OS09G0314500	Putative uncharacterized protein [Source:UniProtKB/TrEMBL;Acc:B9G2U1]
RLS	7	86096089	86296089	AC187460.4_FG002	7	86278491	86278862	371	1	---	---	---	---	---	---	---	---	---	---	---
RLS	7	174240400	174440400	GRMZM2G077124	7	174278152	174280865	2713	-1	---	---	---	DNA binding||EEL||Hypothetical protein LOC100191211||hypothetical protein LOC100191211 (LOC100191211), mRNA||nucleus||protein dimerization activity||Putative uncharacterized protein||regulation of transcription, DNA-dependent||sequence-specific DNA binding||transcription factor activity	---	---	---	---	---	OS07G0686100	Os07g0686100 protein; cDNA clone:002-173-C06, full insert sequence [Source:UniProtKB/TrEMBL;Acc:Q0D3H8]
RLS	7	174240400	174440400	GRMZM2G430600	7	174283500	174287886	4386	-1	---	Calmodulin; Uncharacterized protein [Source:UniProtKB/TrEMBL;Acc:B4FBW7]	---	calcium ion binding||calmodulin||calmodulin (LOC100381315), mRNA||Calmodulin Fragment||CalmodulinPutative uncharacterized protein ;||hypothetical protein LOC100217114||hypothetical protein LOC100277218||LOC100277218||LOC100277218 (cl4730_1), mRNA||Putative uncharacterized protein	---	---	---	---	---	OS07G0687100	Os07g0687100 protein [Source:UniProtKB/TrEMBL;Acc:Q0D3G9]
RLS	7	174240400	174440400	GRMZM2G130950	7	174289894	174291631	1737	-1	---	---	---	---	---	---	---	AT5G21170	SNF1-related protein kinase regulatory subunit beta-1 [Source:UniProtKB/Swiss-Prot;Acc:Q84VQ1]	OS07G0687300	AKIN beta1-like protein; Os07g0687300 protein; cDNA clone:J023150G03, full insert sequence [Source:UniProtKB/TrEMBL;Acc:Q8LIG2]
RLS	7	174240400	174440400	GRMZM2G041527	7	174321701	174327269	5568	1	---	ribonuclease Ps [Source:Projected from Arabidopsis thaliana (AT2G47300) TAIR;Acc:AT2G47300]	---	ribonuclease P activity||RNA processing||tRNA 5'-leader removal	---	---	---	AT2G47300	ribonuclease Ps [Source:TAIR;Acc:AT2G47300]	OS11G0677500	Putative uncharacterized protein [Source:UniProtKB/TrEMBL;Acc:B9G8U9]
RLS	7	174240400	174440400	GRMZM2G041636	7	174327890	174328868	978	-1	---	---	---	hypothetical protein LOC100277082||hypothetical protein LOC100277082 (LOC100277082), mRNA||Putative uncharacterized protein	---	---	---	AT3G05800	Transcription factor bHLH150 [Source:UniProtKB/Swiss-Prot;Acc:Q9M9L6]	---	---
RLS	7	174240400	174440400	GRMZM2G424205	7	174339610	174341979	2369	-1	---	---	---	membrane||protein homooligomerization	---	---	---	---	---	---	---
RLS	7	174240400	174440400	GRMZM2G135341	7	174359079	174365275	6196	-1	---	BADH-like protein [Source:UniProtKB/TrEMBL;Acc:A7LHM3]	---	BADH-like protein||carbohydrate metabolic process||LOC100125658||LOC100125658 (umc1760), mRNA||metabolic process||oxidation reduction||oxidoreductase activity||phosphotransferase activity, alcohol group as acceptor||product:BADH-like protein	1-pyrroline-5-carboxylate dehydrogenase	PYRROLINECARBDEHYDROG-RXN	arginine degradation I (arginase pathway)||proline degradation	AT3G66658	Aldehyde dehydrogenase 22A1 [Source:UniProtKB/Swiss-Prot;Acc:Q0WSF1]	OS07G0688800	Betaine aldehyde dehydrogenase-like; Os07g0688800 protein [Source:UniProtKB/TrEMBL;Acc:Q8H5F0]
RLS	7	174240400	174440400	GRMZM2G435261	7	174366198	174367183	985	-1	---	---	---	---	---	---	---	AT4G18060	SH3 domain-containing protein [Source:TAIR;Acc:AT4G18060]	OS07G0508300	Os07g0508300 protein; Putative SH3(Src homology) domain-containing protein; cDNA clone:J033071B14, full insert sequence [Source:UniProtKB/TrEMBL;Acc:Q8LIJ9]
RLS	7	174240400	174440400	GRMZM2G050108	7	174402882	174404870	1988	-1	nas5	Nicotianamine synthase 3 [Source:UniProtKB/TrEMBL;Acc:B6TZC0]	nicotianamine synthase 3 (LOC100284978), mRNA	nicotianamine synthase 3||nicotianamine synthase 3 (LOC100284978), mRNA	Nicotianamine synthase	2.5.1.43-RXN	2'-deoxymugineic acid phytosiderophore biosynthesis||nicotianamine biosynthesis	AT5G04950	Nicotianamine synthase 1 [Source:UniProtKB/Swiss-Prot;Acc:Q9FF79]	OS07G0689600	Nicotianamine synthase 3 [Source:UniProtKB/Swiss-Prot;Acc:Q0D3F2]
RLS	9	154681818	154885711	GRMZM2G165939	9	154729398	154732240	2842	-1	---	Developmentally-regulated GTP-binding protein 2 [Source:UniProtKB/TrEMBL;Acc:K7VQU5]	developmentally-regulated GTP-binding protein 2	developmentally-regulated GTP-binding protein 2||developmentally-regulated GTP-binding protein 2 (LOC100283551), mRNA||TSA: Zea mays contig22894, mRNA sequence	---	---	---	AT1G17470	Developmentally-regulated G-protein 1 [Source:UniProtKB/Swiss-Prot;Acc:Q9LQK0]	OS05G0357600	Os05g0357600 protein; Putative GTP binding protein; cDNA clone:001-116-H10, full insert sequence; cDNA clone:J013037H01, full insert sequence [Source:UniProtKB/TrEMBL;Acc:Q5W796]
RLS	9	154681818	154885711	GRMZM2G113163	9	154760893	154765330	4437	1	---	---	---	---	---	---	---	---	---	OS03G0107400	Os03g0107400 protein [Source:UniProtKB/TrEMBL;Acc:Q0DVY2]
RLS	9	154681818	154885711	GRMZM2G413337	9	154777160	154778131	971	1	---	---	---	hypothetical protein LOC100276624||Hypothetical protein LOC100382377||hypothetical protein LOC100382377 (LOC100382377), mRNA||LOC100276624||LOC100276624 (umc1277), mRNA||Putative uncharacterized protein||TSA: Zea mays contig47848, mRNA sequence||TSA: Zea mays contig64732, mRNA sequence	---	---	---	---	---	OS03G0107700	Cyclin-dependent protein kinase inhibitor EL2 [Source:UniProtKB/Swiss-Prot;Acc:Q10SY2]
RLS	9	154681818	154885711	GRMZM2G113245	9	154779654	154782133	2479	1	---	---	---	hypothetical protein LOC100383044||hypothetical protein LOC100383044 (LOC100383044), mRNA||membrane||Putative uncharacterized protein	---	---	---	AT5G22940	Probable glucuronoxylan glucuronosyltransferase F8H [Source:UniProtKB/Swiss-Prot;Acc:Q6NMM8]	OS03G0107900	Probable glucuronosyltransferase Os03g0107900 [Source:UniProtKB/Swiss-Prot;Acc:Q10SX7]
RLS	9	154681818	154885711	GRMZM2G113267	9	154783553	154787106	3553	1	---	DEA(D/H)-box RNA helicase family protein [Source:Projected from Arabidopsis thaliana (AT3G06980) TAIR;Acc:AT3G06980]	---	ATP binding||ATP-dependent helicase activity||helicase activity||hypothetical protein LOC100280046||hypothetical protein LOC100280046 (LOC100280046), mRNA||nucleic acid binding||Putative uncharacterized protein	---	---	---	AT3G06980	DEAD-box ATP-dependent RNA helicase 50 [Source:UniProtKB/Swiss-Prot;Acc:Q8GUG7]	OS03G0108600	DEAD-box ATP-dependent RNA helicase 50 [Source:UniProtKB/Swiss-Prot;Acc:Q0DVX2]
RLS	10	8351541	8551541	GRMZM2G041317	10	8353184	8353649	465	-1	---	---	---	---	---	---	---	---	---	---	---
RLS	10	8351541	8551541	GRMZM2G343437	10	8354888	8357282	2394	-1	---	---	---	exocyst||exocytosis||Transcribed locus, strongly similar to NP_001176805.1 Os12g0165500 [Oryza sativa Japonica Group]	---	---	---	AT5G13150	exocyst subunit exo70 family protein C1 [Source:TAIR;Acc:AT5G13150]	OS12G0165600	Os12g0165500 protein [Source:UniProtKB/TrEMBL;Acc:C7JA30]
RLS	10	8351541	8551541	GRMZM2G153409	10	8448574	8452123	3549	-1	---	---	---	DNA binding||hypothetical protein LOC100275944||intracellular||LOC100275944||LOC100275944 (umc2592), mRNA||nucleus||protein binding||Putative uncharacterized protein||ribosome||structural constituent of ribosome||Transcribed locus, moderately similar to NP_001143340.1 hypothetical protein LOC100275944 [Zea mays]||transcription||transcription regulator activity||translation	---	---	---	AT5G09850	Probable mediator of RNA polymerase II transcription subunit 26c [Source:UniProtKB/Swiss-Prot;Acc:F4KFC7]	OS12G0165700	Os12g0165700 protein; Transcription elongation factor, putative, expressed [Source:UniProtKB/TrEMBL;Acc:Q2QX87]
RLS	10	8705555	8948948	GRMZM2G468799	10	8715726	8722387	6661	1	---	---	---	Transcribed locus, moderately similar to XP_002442863.1 hypothetical protein SORBIDRAFT_08g004040 [Sorghum bicolor]	---	---	---	AT1G58350	Putative serine esterase family protein [Source:TAIR;Acc:AT1G58350]	OS12G0164800	ZW18 protein, putative, expressed [Source:UniProtKB/TrEMBL;Acc:Q2QX94]
RLS	10	8705555	8948948	GRMZM2G031278	10	8760950	8762558	1608	-1	---	---	---	homoiothermy||ice binding||response to freezing||Transcribed locus, moderately similar to XP_002441876.1 hypothetical protein SORBIDRAFT_08g004030 [Sorghum bicolor]||type I hypersensitivity	---	---	---	AT1G43630	Protein of unknown function (DUF793) [Source:TAIR;Acc:AT1G43630]	OS12G0164600	Os12g0164600 protein [Source:UniProtKB/TrEMBL;Acc:Q0IPW0]
RLS	10	8705555	8948948	GRMZM2G001272	10	8785453	8792568	7115	-1	---	Tubby-like protein isoform 1; Tubby-like protein isoform 2; Uncharacterized protein [Source:UniProtKB/TrEMBL;Acc:C4J4R4]	---	LOC100281492||LOC100281492 (AY109994), mRNA||Putative uncharacterized protein||Tubby-like protein	---	---	---	AT1G25280	Tubby-like F-box protein 10 [Source:UniProtKB/Swiss-Prot;Acc:Q9FRH7]	OS12G0163400	Tubby-like F-box protein 14 [Source:UniProtKB/Swiss-Prot;Acc:Q2QXB2]
RLS	10	8705555	8948948	GRMZM2G301122	10	8797222	8799613	2391	-1	---	---	---	DNA binding||hypothetical protein LOC100274707||hypothetical protein LOC100274707 (LOC100274707), mRNA||Putative uncharacterized protein	---	---	---	AT1G21200	sequence-specific DNA binding transcription factors [Source:TAIR;Acc:AT1G21200]	OS12G0163500	Expressed protein; Os12g0163500 protein; cDNA clone:J033119K12, full insert sequence [Source:UniProtKB/TrEMBL;Acc:Q2QXB1]
RLS	10	8705555	8948948	GRMZM2G301124	10	8800125	8802709	2584	-1	---	Serine/threonine-protein kinase [Source:UniProtKB/TrEMBL;Acc:K7UC64]	---	ATP binding||protein amino acid phosphorylation||protein kinase activity||protein serine/threonine kinase activity||recognition of pollen||sugar binding	---	---	---	---	---	OS10G0342300	Serine/threonine-protein kinase [Source:UniProtKB/TrEMBL;Acc:Q8LMB0]
RLS	10	8705555	8948948	GRMZM2G001466	10	8803728	8806035	2307	-1	---	Tetratricopeptide repeat (TPR)-like superfamily protein [Source:Projected from Arabidopsis thaliana (AT4G15720) TAIR;Acc:AT4G15720]	---	hypothetical protein LOC100280005||hypothetical protein LOC100280005 (LOC100280005), mRNA||Putative uncharacterized protein	---	---	---	AT4G15720	Pentatricopeptide repeat-containing protein At4g15720 [Source:UniProtKB/Swiss-Prot;Acc:Q8VYH0]	OS12G0163600	Os12g0163600 protein; Pentatricopeptide, putative, expressed; cDNA clone:J013108L03, full insert sequence [Source:UniProtKB/TrEMBL;Acc:Q2QXB0]
RLS	10	8705555	8948948	GRMZM5G810047	10	8808811	8810182	1371	-1	---	---	---	Full-length cDNA clone ZM_BFb0314K24||Putative uncharacterized protein	---	---	---	---	---	---	---
RLS	10	8705555	8948948	GRMZM2G136910	10	8848146	8849526	1380	-1	aasr1	Abscisic stress ripening protein 2; Dip protein; Uncharacterized protein [Source:UniProtKB/TrEMBL;Acc:B4FKG5]	abscisic stress protein homolog (aba1), mRNA	ABA-, stress-and fruit-ripening inducible-like protein||abscisic stress protein homolog||abscisic stress protein homolog (aba1), mRNA||Abscisic stress ripening protein 2Putative uncharacterized protein ;||Clone 6615 mRNA sequence||Dip protein||response to stress	---	---	---	---	---	---	---
RLS	10	8705555	8948948	GRMZM2G438176	10	8852237	8854822	2585	-1	---	---	---	Transcribed locus	---	---	---	---	---	OS12G0167700	Os12g0167700 protein [Source:UniProtKB/TrEMBL;Acc:Q0IPU7]
RLS	10	8705555	8948948	GRMZM2G472449	10	8930168	8933157	2989	1	---	---	---	nucleic acid binding||Transcribed locus	---	---	---	---	---	---	---
RDR	5	4565179	4765179	GRMZM2G166049	5	4570654	4574357	3703	1	---	---	---	hypothetical protein LOC100272712||hypothetical protein LOC100272712 (LOC100272712), mRNA||protein binding||Putative uncharacterized protein||Speckle-type POZ protein	---	---	---	AT3G03740	BTB/POZ and MATH domain-containing protein 4 [Source:UniProtKB/Swiss-Prot;Acc:Q9SRV1]	OS03G0792500	BTB/POZ domain containing protein, expressed; Os03g0792500 protein; cDNA clone:J013164G10, full insert sequence [Source:UniProtKB/TrEMBL;Acc:Q10C73]
RDR	5	4565179	4765179	GRMZM5G897818	5	4574487	4578722	4235	-1	---	---	---	DNA binding||DNA replication||G-protein coupled receptor protein signaling pathway||guanyl nucleotide binding||nucleoside-triphosphatase activity||nucleotide binding||nucleus||racemase and epimerase activity, acting on amino acids and derivatives||signal transducer activity||Transcribed locus, moderately similar to NP_001051525.1 Os03g0792600 [Oryza sativa Japonica Group]	---	---	---	AT5G27740	Replication factor C subunit 3 [Source:UniProtKB/Swiss-Prot;Acc:Q8VXX4]	OS03G0792600	Replication factor C subunit 5 [Source:UniProtKB/Swiss-Prot;Acc:Q852K3]
RDR	5	4565179	4765179	AC159612.1_FG007	5	4582792	4584392	1600	1	---	---	---	carbohydrate metabolic process||hydrolase activity, hydrolyzing O-glycosyl compounds	---	---	---	AT3G04010	O-Glycosyl hydrolases family 17 protein [Source:TAIR;Acc:AT3G04010]	OS03G0792800	Glucan endo-1,3-beta-glucosidase 5, putative, expressed; Putative beta-1,3 glucanase; cDNA, clone: J090078D21, full insert sequence [Source:UniProtKB/TrEMBL;Acc:Q852K4]
RDR	5	4565179	4765179	GRMZM5G899851	5	4588532	4592775	4243	1	ao2	aldehyde oxidase2:	---	ATP binding||catalytic activity||electron carrier activity||FAD binding||iron-sulfur cluster binding||LOC542229||LOC542229 (cl1856_1), mRNA||metal ion binding||oxidation reduction||oxidoreductase activity||product:aldehyde oxidase-2||protein amino acid phosphorylation||protein kinase activity	Xanthine dehydrogenase	1.2.3.14-RXN||ALDEHYDE-OXIDASE-RXN||BENZALDEHYDE-DEHYDROGENASE-NAD+-RXN||BENZALDEHYDE-DEHYDROGENASE-NAD+-RXN||INDOLE-3-ACETALDEHYDE-OXIDASE-RXN||RXN0-901||RXN0-901||RXN0-901||RXN-7682||RXN-7682||RXN-8088	aldehyde oxidation I||abscisic acid biosynthesis||aldehyde oxidation I||benzoate biosynthesis II (CoA-independent, non-&beta;-oxidative)||benzoate biosynthesis III (CoA-dependent, non-&beta;-oxidative)||IAA biosynthesis I||adenosine nucleotides degradation I||guanosine nucleotides degradation II||adenosine nucleotides degradation II||adenosine nucleotides degradation I||adenosine nucleotides degr…	---	---	OS03G0798101	Os03g0798000 protein [Source:UniProtKB/TrEMBL;Acc:Q0DMQ7]
RDR	5	4565179	4765179	GRMZM2G124175	5	4601144	4603488	2344	1	---	---	---	oxidation reduction||oxidoreductase activity	Xanthine dehydrogenase	1.2.3.14-RXN||ALDEHYDE-OXIDASE-RXN||BENZALDEHYDE-DEHYDROGENASE-NAD+-RXN||BENZALDEHYDE-DEHYDROGENASE-NAD+-RXN||INDOLE-3-ACETALDEHYDE-OXIDASE-RXN||RXN0-901||RXN0-901||RXN0-901||RXN-7682||RXN-7682||RXN-8088	aldehyde oxidation I||abscisic acid biosynthesis||aldehyde oxidation I||benzoate biosynthesis II (CoA-independent, non-&beta;-oxidative)||benzoate biosynthesis III (CoA-dependent, non-&beta;-oxidative)||IAA biosynthesis I||adenosine nucleotides degradation I||guanosine nucleotides degradation II||adenosine nucleotides degradation II||adenosine nucleotides degradation I||adenosine nucleotides degr…	---	---	OS03G0798101	Os03g0798000 protein [Source:UniProtKB/TrEMBL;Acc:Q0DMQ7]
RDR	5	4565179	4765179	GRMZM2G124229	5	4605959	4607412	1453	1	---	---	---	hydrolase activity||hypothetical protein LOC100274216||hypothetical protein LOC100274216 (LOC100274216), mRNA||metabolic process||Putative uncharacterized protein	---	---	---	AT5G06570	Probable carboxylesterase 15 [Source:UniProtKB/Swiss-Prot;Acc:Q9FG13]	OS03G0790500	Os03g0790500 protein; PrMC3, putative, expressed; cDNA clone:002-124-C10, full insert sequence [Source:UniProtKB/TrEMBL;Acc:Q10C96]
RDR	5	4565179	4765179	GRMZM2G124243	5	4608148	4611805	3657	1	---	---	---	hypothetical protein LOC100277002||hypothetical protein LOC100277002 (LOC100277002), mRNA||Putative uncharacterized protein	---	---	---	---	---	OS03G0789200	Expressed protein; Heavy meromyosin-like protein; Os03g0789200 protein; Putative uncharacterized protein OSJNBa0087O09.6; cDNA clone:J023110P10, full insert sequence [Source:UniProtKB/TrEMBL;Acc:Q84JQ9]
RDR	5	4565179	4765179	GRMZM2G124284	5	4616573	4618476	1903	-1	---	---	---	---	---	---	---	AT5G01230	S-adenosyl-L-methionine-dependent methyltransferases superfamily protein [Source:TAIR;Acc:AT5G01230]	OS06G0704900	Os06g0704900 protein; Putative FtsJ homolog 1 isoform b; cDNA clone:J033117I21, full insert sequence [Source:UniProtKB/TrEMBL;Acc:Q5Z8V5]
RDR	5	4565179	4765179	GRMZM2G124290	5	4619463	4620282	819	-1	---	---	---	---	---	---	---	---	---	---	---
RDR	5	4565179	4765179	GRMZM2G027351	5	4651173	4655150	3977	1	---	---	---	ATP binding||calcium ion binding||Clone 355165 mRNA sequence||protein amino acid phosphorylation||protein kinase activity||protein serine/threonine kinase activity	---	---	---	AT2G38910	Calcium-dependent protein kinase 20 [Source:UniProtKB/Swiss-Prot;Acc:Q9ZV15]	OS03G0789000	---
RDR	5	4565179	4765179	GRMZM2G027495	5	4656616	4660295	3679	1	---	---	---	hypothetical protein LOC100280311||hypothetical protein LOC100280311 (LOC100280311), mRNA||protein binding||Putative uncharacterized protein||zinc ion binding	---	---	---	AT5G22000	E3 ubiquitin-protein ligase RHF2A [Source:UniProtKB/Swiss-Prot;Acc:Q9ZT42]	OS03G0788800	Os03g0788800 protein; Putative RING zinc finger protein; Zinc finger family protein, putative, expressed; cDNA clone:J023106F04, full insert sequence [Source:UniProtKB/TrEMBL;Acc:Q6F3A0]
RDR	5	4565179	4765179	GRMZM2G027825	5	4664985	4668821	3836	1	---	---	---	hypothetical protein LOC100304417||hypothetical protein LOC100304417 (LOC100304417), mRNA||Putative uncharacterized protein	---	---	---	AT5G05650	BEST Arabidopsis thaliana protein match is: FASCICLIN-like arabinogalactan protein 17 precursor (TAIR:AT5G06390.1); Has 1807 Blast hits to 1807 proteins in 277 species: Archae - 0; Bacteria - 0; Metazoa - 736; Fungi - 347; Plants - 385; Viruses - 0; /.../ Eukaryotes - 339 (source: NCBI BLink). [Source:TAIR;Acc:AT5G05650]	OS03G0788600	Beta-Ig-H3 domain-containing protein, putative, expressed; Expressed protein; Os03g0788600 protein; cDNA clone:001-207-E02, full insert sequence; cDNA clone:J023009K09, full insert sequence [Source:UniProtKB/TrEMBL;Acc:Q6F3A5]
RDR	5	4565179	4765179	GRMZM2G320506	5	4670108	4673481	3373	-1	cdpk10	calcium-dependent protein kinase 10:	---	ATP binding||calcium ion binding||Calcium-dependent protein kinase||LOC541988||LOC541988 (cl146_1), mRNA||protein amino acid phosphorylation||protein kinase activity||protein serine/threonine kinase activity||Putative uncharacterized protein	---	---	---	AT3G10660	Calcium-dependent protein kinase 2 [Source:UniProtKB/Swiss-Prot;Acc:Q38870]	---	---
RDR	5	4565179	4765179	GRMZM2G028188	5	4677256	4678089	833	-1	---	---	---	protein binding||zinc ion binding	---	---	---	AT5G06490	Putative RING-H2 finger protein ATL71 [Source:UniProtKB/Swiss-Prot;Acc:Q9FG21]	OS03G0788100	Os03g0788100 protein; Putative C3HC4 type RING zinc finger protein; Zinc finger, C3HC4 type family protein, expressed [Source:UniProtKB/TrEMBL;Acc:Q6F3C6]
RDR	5	4565179	4765179	GRMZM2G028218	5	4684019	4687975	3956	-1	---	DnaJ protein [Source:UniProtKB/TrEMBL;Acc:B6TJQ8]	dnaJ protein	dnaJ protein||dnaJ protein (LOC100283585), mRNA||heat shock protein binding||protein folding||unfolded protein binding	---	---	---	AT3G44110	Chaperone protein dnaJ 3 [Source:UniProtKB/Swiss-Prot;Acc:Q94AW8]	OS03G0787300	DnaJ protein, putative, expressed; Os03g0787300 protein; Putative DnaJ like protein; cDNA clone:001-023-E04, full insert sequence; cDNA clone:006-205-G01, full insert sequence [Source:UniProtKB/TrEMBL;Acc:Q6F3B0]
RDR	5	15672046	15872046	GRMZM2G007810	5	15696662	15703076	6414	1	---	---	high-affinity cationic amino acid transporter 1	amino acid transmembrane transporter activity||amino acid transport||high-affinity cationic amino acid transporter 1||high-affinity cationic amino acid transporter 1 (LOC100285193), mRNA||intracellular||membrane||Putative uncharacterized protein||ribosome||structural constituent of ribosome||translation||transmembrane transport||transport	---	---	---	AT1G58030	Cationic amino acid transporter 2, vacuolar [Source:UniProtKB/Swiss-Prot;Acc:Q9ASS7]	OS03G0654400	Amino acid permease family protein, expressed; Os03g0654400 protein; Putative amino acid permease; Putative cationic amino acid transporter; cDNA clone:J013063A11, full insert sequence [Source:UniProtKB/TrEMBL;Acc:Q84ST3]
RDR	5	15672046	15872046	AC197122.3_FG003	5	15703665	15718967	15302	1	---	---	---	nucleus||regulation of transcription||transcription regulator activity	---	---	---	AT5G18230	transcription regulator NOT2/NOT3/NOT5 family protein [Source:TAIR;Acc:AT5G18230]	OS03G0652100	Not1 N-terminal domain, CCR4-Not complex component family protein, expressed; Os03g0652100 protein; Putative uncharacterized protein OSJNBa0093M23.12 [Source:UniProtKB/TrEMBL;Acc:Q7XZZ2]
RDR	5	15672046	15872046	AC217550.3_FG006	5	15724502	15725019	517	-1	---	---	---	---	---	---	---	---	---	---	---
RDR	5	15672046	15872046	GRMZM2G100246	5	15725881	15731553	5672	1	---	---	---	hypothetical protein LOC100193927||hypothetical protein LOC100193927 (LOC100193927), mRNA||nucleus||Putative uncharacterized protein||regulation of transcription||transcription regulator activity	---	---	---	AT5G18230	transcription regulator NOT2/NOT3/NOT5 family protein [Source:TAIR;Acc:AT5G18230]	OS03G0652100	Not1 N-terminal domain, CCR4-Not complex component family protein, expressed; Os03g0652100 protein; Putative uncharacterized protein OSJNBa0093M23.12 [Source:UniProtKB/TrEMBL;Acc:Q7XZZ2]
RDR	5	15672046	15872046	GRMZM2G064852	5	15770557	15774111	3554	1	---	C2 calcium/lipid-binding plant phosphoribosyltransferase family protein [Source:Projected from Arabidopsis thaliana (AT3G03680) TAIR;Acc:AT3G03680]	---	Full-length cDNA clone ZM_BFb0226J13||Full-length cDNA clone ZM_BFb0337F04||Putative uncharacterized protein||Transcribed locus, strongly similar to XP_002464149.1 hypothetical protein SORBIDRAFT_01g013120 [Sorghum bicolor]	---	---	---	AT3G03680	C2 calcium/lipid-binding plant phosphoribosyltransferase family protein [Source:TAIR;Acc:AT3G03680]	OS03G0652000	Os03g0652000 protein [Source:UniProtKB/TrEMBL;Acc:Q0DPY0]
RDR	5	15672046	15872046	GRMZM2G439195	5	15799611	15801603	1992	-1	nas4	Nicotianamine synthase 3 [Source:UniProtKB/TrEMBL;Acc:B6U2X3]	nicotianamine synthase 3	endonuclease activity||extrachromosomal circular DNA||nicotianamine synthase 3||nicotianamine synthase 3 (LOC100285295), mRNA||nucleic acid binding||pathogenesis	Nicotianamine synthase	2.5.1.43-RXN	2'-deoxymugineic acid phytosiderophore biosynthesis||nicotianamine biosynthesis	AT5G04950	Nicotianamine synthase 1 [Source:UniProtKB/Swiss-Prot;Acc:Q9FF79]	OS07G0689600	Nicotianamine synthase 3 [Source:UniProtKB/Swiss-Prot;Acc:Q0D3F2]
RDR	5	15672046	15872046	GRMZM2G136889	5	15802446	15807420	4974	-1	---	Glutamyl-tRNA(Gln) amidotransferase subunit C, chloroplastic/mitochondrial [Source:UniProtKB/TrEMBL;Acc:B4G1R9]	---	Glutamyl-tRNA||hypothetical protein LOC100274537||LOC100274537||LOC100274537 (pco071008b), mRNA||Putative uncharacterized protein||regulation of translational fidelity	Glu-tRNA(Gln) amidotransferase subunit C (in ATH dual targeted - cTP/mTP)	6.3.5.7-RXN	L-glutamine biosynthesis II (tRNA-dependent)	AT4G32915	Glutamyl-tRNA(Gln) amidotransferase subunit C, chloroplastic/mitochondrial [Source:UniProtKB/Swiss-Prot;Acc:F4JV80]	OS03G0651000	Glutamyl-tRNA(Gln) amidotransferase subunit C, chloroplastic/mitochondrial [Source:UniProtKB/Swiss-Prot;Acc:Q7XZZ1]
RDR	5	65666210	66055234	AC185656.3_FG002	5	65712432	65712809	377	1	---	---	---	Clone 368781 mRNA sequence	---	---	---	---	---	---	---
RDR	5	65666210	66055234	GRMZM2G137435	5	65765012	65768910	3898	1	---	---	---	intracellular signaling pathway||lipid metabolic process||phosphoinositide phospholipase C activity||Phospholipase C||phospholipase C activity||phosphoric diester hydrolase activity||Putative uncharacterized protein||signal transduction||Transcribed locus, strongly similar to NP_001105254.1 phospholipase C [Zea mays]	Phospholipase C	3.1.4.11-RXN||PHOSPHOLIPASE-C-RXN	phospholipases||D-<i>myo</i>-inositol (1,4,5)-trisphosphate biosynthesis||phospholipases	AT3G47220	Phosphoinositide phospholipase C 9 [Source:UniProtKB/Swiss-Prot;Acc:Q6NMA7]	OS12G0562400	Phospholipase C, putative, expressed [Source:UniProtKB/TrEMBL;Acc:Q2QNK1]
RDR	5	65666210	66055234	GRMZM2G387471	5	65911826	65922781	10955	1	---	---	---	---	---	---	---	---	---	---	---
RDR	5	65666210	66055234	GRMZM2G387485	5	65935027	65940803	5776	1	---	---	---	actin cytoskeleton||cell adhesion||structural constituent of cell wall||structural molecule activity||Transcribed locus, strongly similar to XP_002439084.1 hypothetical protein SORBIDRAFT_10g031300 [Sorghum bicolor]	Acetolactate synthase	ACETOLACTSYN-RXN||ACETOOHBUTSYN-RXN	valine biosynthesis||isoleucine biosynthesis I (from threonine)	AT2G27980	Acyl-CoA N-acyltransferase with RING/FYVE/PHD-type zinc finger domain [Source:TAIR;Acc:AT2G27980]	OS06G0731100	Putative uncharacterized protein [Source:UniProtKB/TrEMBL;Acc:B9FR13]
RDR	5	65666210	66055234	GRMZM2G377887	5	65948915	65954242	5327	1	---	---	---	protein binding||Transcribed locus, moderately similar to NP_001058661.2 Os06g0731100 [Oryza sativa Japonica Group]||zinc ion binding	Acetolactate synthase	ACETOLACTSYN-RXN||ACETOOHBUTSYN-RXN	valine biosynthesis||isoleucine biosynthesis I (from threonine)	AT2G27980	Acyl-CoA N-acyltransferase with RING/FYVE/PHD-type zinc finger domain [Source:TAIR;Acc:AT2G27980]	OS06G0731100	Putative uncharacterized protein [Source:UniProtKB/TrEMBL;Acc:B9FR13]
RDR	5	65666210	66055234	GRMZM2G076392	5	65954836	65961804	6968	-1	---	Phosphatidylinositol-4-phosphate 5-kinase 9 [Source:UniProtKB/TrEMBL;Acc:B6SXI7]	---	1-phosphatidylinositol-4-phosphate 5-kinase activity||ATP binding||LOC100281652||LOC100281652 (cl27615_1), mRNA||phosphatidylinositol metabolic process||phosphatidylinositol phosphate kinase activity||Phosphatidylinositol-4-phosphate 5-kinase 9	1-phosphatidylinositol-4-phosphate 5-kinase	2.7.1.68-RXN	D-<i>myo</i>-inositol (1,4,5)-trisphosphate biosynthesis||3-phosphoinositide biosynthesis	AT3G09920	Phosphatidylinositol 4-phosphate 5-kinase 9 [Source:UniProtKB/Swiss-Prot;Acc:Q8L850]	---	---
RDR	5	65666210	66055234	GRMZM2G034143	5	66021901	66031994	10093	-1	---	---	---	ATP binding||carbohydrate metabolic process||DNA binding||DNA methylation||kinase activity||metabolic process||N-methyltransferase activity||nucleoside-triphosphatase activity||nucleotide binding||phosphoribulokinase activity||phosphotransferase activity, alcohol group as acceptor||TSA: Zea mays contig07510, mRNA sequence	Uridine kinase	PHOSPHORIBULOKINASE-RXN||URACIL-PRIBOSYLTRANS-RXN||URKI-RXN	Calvin-Benson-Bassham cycle||Rubisco shunt||salvage pathways of pyrimidine ribonucleotides||salvage pathways of pyrimidine ribonucleotides	AT1G55810	Uridine kinase-like protein 3 [Source:UniProtKB/Swiss-Prot;Acc:Q8VYB2]	OS11G0265000	Uridine kinase [Source:UniProtKB/TrEMBL;Acc:Q53LT4]
RDR	5	65666210	66055234	GRMZM2G033829	5	66033255	66044573	11318	-1	---	---	protein disulfide isomerase	cell redox homeostasis||endoplasmic reticulum||isomerase activity||PDIL1-4-Zea mays protein disulfide isomeraseProtein disulfide isomerasePutative uncharacterized protein ;;||product:PDIL1-4 - Zea mays protein disulfide isomerase||product:protein disulfide isomerase||protein disulfide isomerase||protein disulfide isomerase (PDIL1-4), mRNA||Putative uncharacterized protein	---	---	---	AT5G60640	Protein disulfide isomerase-like 1-4 [Source:UniProtKB/Swiss-Prot;Acc:Q9FF55]	OS02G0100100	Protein disulfide isomerase-like 1-4 [Source:UniProtKB/Swiss-Prot;Acc:Q67IX6]
RDR	6	34789449	34989457	GRMZM2G013581	6	34825303	34826663	1360	1	---	Putative MYB DNA-binding domain superfamily protein [Source:UniProtKB/TrEMBL;Acc:K7UIU3]	---	DNA binding||homoiothermy||hypothetical protein LOC100272853||hypothetical protein LOC100272853 (LOC100272853), mRNA||ice binding||Putative uncharacterized protein||R2R3MYB-domain protein||R2R3MYB-domain protein Fragment||response to freezing	---	---	---	AT5G59780	Transcription factor MYB59 [Source:UniProtKB/Swiss-Prot;Acc:Q4JL84]	OS01G0975300	Putative Myb factor protein; cDNA clone:001-040-C01, full insert sequence; cDNA clone:J013058H19, full insert sequence [Source:UniProtKB/TrEMBL;Acc:Q5JL15]
RDR	6	34789449	34989457	GRMZM2G305856	6	34889003	34890955	1952	-1	---	Putative MYB DNA-binding domain superfamily protein [Source:UniProtKB/TrEMBL;Acc:K7UBC4]	R2R3MYB-domain protein Fragment	DNA binding||Full-length cDNA clone ZM_BFc0018J19||R2R3MYB-domain protein||R2R3MYB-domain protein Fragment||TSA: Zea mays contig00098, mRNA sequence||TSA: Zea mays contig53658, mRNA sequence	---	---	---	AT5G59780	Transcription factor MYB59 [Source:UniProtKB/Swiss-Prot;Acc:Q4JL84]	OS01G0975300	Putative Myb factor protein; cDNA clone:001-040-C01, full insert sequence; cDNA clone:J013058H19, full insert sequence [Source:UniProtKB/TrEMBL;Acc:Q5JL15]
RDR	6	34789449	34989457	GRMZM2G700901	6	34894177	34897527	3350	1	---	---	---	aminoacyl-tRNA ligase activity||ATP binding||cytoplasm||nucleotide binding||Transcribed locus||translation||tRNA aminoacylation for protein translation	---	---	---	---	---	---	---
RDR	6	34789449	34989457	GRMZM2G336583	6	34974123	34980099	5976	1	---	---	---	nucleic acid binding||Transcribed locus, moderately similar to XP_002440476.1 hypothetical protein SORBIDRAFT_09g001570 [Sorghum bicolor]||zinc ion binding	---	---	---	AT3G55340	phragmoplastin interacting protein 1 [Source:TAIR;Acc:AT3G55340]	OS05G0114500	---
RDR	6	96436786	96636786	GRMZM2G472187	6	96514965	96517143	2178	1	---	Putative DNA ligase family protein [Source:UniProtKB/TrEMBL;Acc:K7UEY3]	---	3',5'-cyclic-AMP phosphodiesterase activity||cAMP catabolic process	---	---	---	---	---	OS04G0606450	Putative DNA ligase 4 [Source:UniProtKB/Swiss-Prot;Acc:Q7X7E9]
RDR	6	96436786	96636786	GRMZM2G472209	6	96521975	96523538	1563	1	---	---	---	nucleic acid binding	---	---	---	---	---	OS01G0660800	Os01g0660800 protein; Putative uncharacterized protein P0445H04.31; Putative uncharacterized protein P0671D01.6 [Source:UniProtKB/TrEMBL;Acc:Q5SMR6]
RDR	6	96436786	96636786	GRMZM2G171210	6	96536465	96539781	3316	-1	---	---	phytosulfokine receptor	ATP binding||phytosulfokine receptor||phytosulfokine receptor (LOC100281946), mRNA||protein amino acid phosphorylation||protein kinase activity||protein serine/threonine kinase activity||Putative uncharacterized protein	---	---	---	AT5G11020	Protein kinase superfamily protein [Source:TAIR;Acc:AT5G11020]	OS05G0319700	Os05g0319700 protein; Putative uncharacterized protein OSJNBb0006B22.5; Putative uncharacterized protein OSJNBb0059K16.12; cDNA clone:002-125-A05, full insert sequence [Source:UniProtKB/TrEMBL;Acc:Q5W6F7]
RDR	6	96436786	96636786	GRMZM2G134863	6	96552295	96559546	7251	1	---	Putative bZIP transcription factor superfamily protein; Uncharacterized protein [Source:UniProtKB/TrEMBL;Acc:C4IZS4]	---	homoiothermy||hypothetical protein LOC100384730||hypothetical protein LOC100384730 (LOC100384730), mRNA||ice binding||Putative uncharacterized protein||regulation of transcription, DNA-dependent||response to freezing||sequence-specific DNA binding||Transcribed locus||transcription factor activity||TSA: Zea mays contig44798, mRNA sequence	---	---	---	---	---	OS06G0646700	Os06g0646700 protein; Putative uncharacterized protein OJ1226_A12.20; Putative uncharacterized protein OSJNBa0062J02.4 [Source:UniProtKB/TrEMBL;Acc:Q67W55]
RDR	6	96436786	96636786	GRMZM2G134878	6	96561713	96562462	749	-1	---	---	---	Hypothetical protein LOC100277371||TSA: Zea mays contig13008, mRNA sequence||TSA: Zea mays contig15126, mRNA sequence	---	---	---	---	---	OS06G0646100	Os06g0646100 protein; Putative uncharacterized protein OJ1226_A12.9; Putative uncharacterized protein P0017B12.35; cDNA clone:001-108-C03, full insert sequence [Source:UniProtKB/TrEMBL;Acc:Q67W63]
RDS	4	188200374	188400374	GRMZM2G137710	4	188209425	188213754	4329	-1	---	---	---	ATP binding||homoiothermy||ice binding||protein amino acid phosphorylation||protein kinase activity||protein serine/threonine kinase activity||response to freezing	---	---	---	AT3G44610	Protein kinase superfamily protein [Source:TAIR;Acc:AT3G44610]	OS12G0149700	Os12g0149700 protein [Source:UniProtKB/TrEMBL;Acc:Q0IQ35]
RDS	4	188200374	188400374	GRMZM2G051787	4	188300238	188301970	1732	-1	---	---	---	hypothetical protein LOC100304397||hypothetical protein LOC100304397 (LOC100304397), mRNA||Putative uncharacterized protein	---	---	---	AT2G27770	Plant protein of unknown function (DUF868) [Source:TAIR;Acc:AT2G27770]	OS12G0149000	---
RDS	4	188200374	188400374	GRMZM2G051697	4	188313871	188318300	4429	-1	---	---	---	catalytic activity||hypothetical protein LOC100274536||hypothetical protein LOC100274536 (LOC100274536), mRNA||metabolic process||Transcribed locus, weakly similar to XP_002448997.1 hypothetical protein SORBIDRAFT_05g003030 [Sorghum bicolor]	---	---	---	AT5G16460	Putative adipose-regulatory protein (Seipin) [Source:TAIR;Acc:AT5G16460]	OS12G0148700	Expressed protein; Os12g0148700 protein; cDNA clone:002-126-F05, full insert sequence [Source:UniProtKB/TrEMBL;Acc:Q2QXP5]
RDS	4	188200374	188400374	GRMZM2G166218	4	188327736	188329012	1276	1	---	---	---	hypothetical protein LOC100278630||hypothetical protein LOC100278630 (LOC100278630), mRNA||Putative uncharacterized protein||structural constituent of cell wall	---	---	---	AT5G15780	Pollen Ole e 1 allergen and extensin family protein [Source:TAIR;Acc:AT5G15780]	OS10G0205700	Expressed protein; Os10g0205700 protein; Putative hydroxyproline-rich glycoprotein; Putative proline-rich protein; cDNA clone:006-312-A05, full insert sequence [Source:UniProtKB/TrEMBL;Acc:Q8RV00]
RDS	4	188200374	188400374	GRMZM2G132880	4	188385088	188386280	1192	-1	---	RCN1-Corn Centroradialis/TFL1-like protein; RCN1-Corn Centroradialis/TFL1-like proteinZCN6; ZCN6 [Source:UniProtKB/TrEMBL;Acc:A9LLY0]	ZCN6 protein	product:ZCN6||RCN1-Corn Centroradialis/TFL1-like proteinZCN6 ;||ZCN6||ZCN6 protein||ZCN6 protein (ZCN6), mRNA	---	---	---	AT5G03840	Protein TERMINAL FLOWER 1 [Source:UniProtKB/Swiss-Prot;Acc:P93003]	OS11G0152500	CEN-like protein 2, putative, expressed; Os11g0152500 protein; Phosphatidylethanolamine-binding protein [Source:UniProtKB/TrEMBL;Acc:Q53Q71]
RDS	6	94613862	94813862	GRMZM2G577735	6	94635963	94637325	1362	1	---	---	---	---	---	---	---	---	---	---	---
RDS	6	94613862	94813862	GRMZM2G354319	6	94645647	94646303	656	-1	---	Putative B-box type zinc finger family protein [Source:UniProtKB/TrEMBL;Acc:K7UYU4]	---	intracellular||zinc ion binding	---	---	---	AT3G21150	B-box zinc finger protein 32 [Source:UniProtKB/Swiss-Prot;Acc:Q9LJB7]	OS06G0661200	Putative uncharacterized protein OSJNBa0051O02.32 [Source:UniProtKB/TrEMBL;Acc:Q651U8]
RDS	6	94613862	94813862	GRMZM5G895435	6	94713649	94717995	4346	-1	---	Putative ubiquitin-conjugating enzyme family; Uncharacterized protein [Source:UniProtKB/TrEMBL;Acc:C0PKP7]	---	hypothetical protein LOC100384009||hypothetical protein LOC100384009 (LOC100384009), mRNA||post-translational protein modification||regulation of protein metabolic process||small conjugating protein ligase activity||Ubiquitin carrier protein (EC 6.3.2.-)	---	---	---	AT5G05080	Ubiquitin-conjugating enzyme E2 22 [Source:UniProtKB/Swiss-Prot;Acc:Q9FF66]	---	---
RDS	6	94613862	94813862	GRMZM5G897944	6	94760832	94762100	1268	1	---	---	---	Clone 1435500 mRNA sequence||hypothetical protein LOC100274850||Hypothetical protein LOC100381925||hypothetical protein LOC100381925 (LOC100381925), mRNA||LOC100274850||LOC100274850 (IDP2453), mRNA||Putative uncharacterized protein	---	---	---	---	---	OS06G0659800	Os06g0659800 protein; Putative uncharacterized protein B1047G05.39; Putative uncharacterized protein OSJNBa0051O02.11 [Source:UniProtKB/TrEMBL;Acc:Q67U22]
RFR	1	275733344	275936214	GRMZM2G472226	1	275767455	275768781	1326	1	---	---	---	Clone 339932 mRNA sequence||intracellular||ribosome||structural constituent of ribosome||translation	---	---	---	---	---	OS03G0746900	Expressed protein; Os03g0746900 protein; Putative uncharacterized protein OJ1124_H03.16; cDNA clone:002-127-D05, full insert sequence [Source:UniProtKB/TrEMBL;Acc:Q94GP7]
RFR	1	275733344	275936214	GRMZM2G171248	1	275771655	275773391	1736	1	---	---	---	hypothetical protein LOC100277883||hypothetical protein LOC100277883 (LOC100277883), mRNA||Putative uncharacterized protein	---	---	---	AT1G05440	C-8 sterol isomerases [Source:TAIR;Acc:AT1G05440]	OS03G0747100	Expressed protein; Putative uncharacterized protein OJ1124_H03.12 [Source:UniProtKB/TrEMBL;Acc:Q94GQ1]
RFR	1	275733344	275936214	GRMZM2G472171	1	275774614	275780744	6130	-1	---	---	---	Full-length cDNA clone ZM_BFb0029D22||Putative uncharacterized protein	---	---	---	AT4G14840	unknown protein; BEST Arabidopsis thaliana protein match is: unknown protein (TAIR:AT3G22520.1); Has 1681 Blast hits to 1532 proteins in 283 species: Archae - 19; Bacteria - 179; Metazoa - 579; Fungi - 131; Plants - 223; Viruses - 5; Other Eukaryote /.../5 (source: NCBI BLink). [Source:TAIR;Acc:AT4G14840]	OS03G0747200	Os03g0747200 protein [Source:UniProtKB/TrEMBL;Acc:Q0DNL8]
RFR	1	275733344	275936214	GRMZM2G025906	1	275829861	275833554	3693	1	---	---	---	hypothetical protein LOC100194302||hypothetical protein LOC100194302 (LOC100194302), mRNA||Putative uncharacterized protein	---	---	---	AT4G17420	Tryptophan RNA-binding attenuator protein-like [Source:TAIR;Acc:AT4G17420]	OS03G0747300	HTH DNA-binding protein, putative, expressed; Os03g0747300 protein; Putative uncharacterized protein OJ1124_H03.5 [Source:UniProtKB/TrEMBL;Acc:Q94GQ4]
RFR	1	275733344	275936214	GRMZM2G025857	1	275835279	275836493	1214	-1	---	Late embryogenesis abundant protein D-34 [Source:UniProtKB/TrEMBL;Acc:B6UH67]	late embryogenesis abundant protein D-34	late embryogenesis abundant protein D-34||late embryogenesis abundant protein D-34 (LOC100286284), mRNA	---	---	---	AT5G27980	Seed maturation protein [Source:TAIR;Acc:AT5G27980]	---	---
RFR	1	275733344	275936214	GRMZM2G025793	1	275866802	275867691	889	-1	---	---	---	homoiothermy||ice binding||response to freezing||Transcribed locus, moderately similar to XP_002463880.1 hypothetical protein SORBIDRAFT_01g008200 [Sorghum bicolor]	---	---	---	---	---	OS03G0747500	Os03g0747500 protein; Putative abscisic acid-inducible protein; Seed maturation protein, expressed; cDNA clone:002-135-H02, full insert sequence [Source:UniProtKB/TrEMBL;Acc:Q94GQ6]
RFR	3	224576027	224776027	GRMZM2G034536	3	224620634	224624867	4233	-1	---	---	---	protein binding||TSA: Zea mays contig32666, mRNA sequence||zinc ion binding	---	---	---	AT1G11020	RING/FYVE/PHD zinc finger superfamily protein [Source:TAIR;Acc:AT1G11020]	OS01G0610700	Os01g0610700 protein; Zinc finger (C3HC4-type RING finger) protein-like; cDNA clone:J013127G21, full insert sequence [Source:UniProtKB/TrEMBL;Acc:Q5ZE10]
RFR	3	224576027	224776027	GRMZM2G034684	3	224627634	224632361	4727	-1	---	---	---	hypothetical protein LOC100193151||hypothetical protein LOC100193151 (LOC100193151), mRNA||hypothetical protein LOC100216550||hypothetical protein LOC100216550 (LOC100216550), mRNA||Putative uncharacterized protein||TSA: Zea mays contig23965, mRNA sequence||TSA: Zea mays contig58103, mRNA sequence	---	---	---	---	---	OS01G0610800	Os01g0610800 protein; Putative uncharacterized protein P0410E03.28 [Source:UniProtKB/TrEMBL;Acc:Q5ZE23]
RFR	3	224576027	224776027	GRMZM2G034985	3	224673584	224677926	4342	1	---	---	---	hypothetical protein LOC100279506||hypothetical protein LOC100279506 (LOC100279506), mRNA||Putative uncharacterized protein	---	---	---	AT1G80240	Protein of unknown function, DUF642 [Source:TAIR;Acc:AT1G80240]	OS01G0611000	Putative uncharacterized protein P0046B10.2-1; Putative uncharacterized protein P0410E03.33-1; Uncharacterized protein; cDNA clone:001-029-E10, full insert sequence; cDNA clone:J023127H12, full insert sequence [Source:UniProtKB/TrEMBL;Acc:Q9AX68]
RFR	5	19145023	19346728	AC210883.4_FG003	5	19182664	19184912	2248	-1	---	---	---	---	---	---	---	---	---	---	---
RFR	5	19145023	19346728	GRMZM2G081221	5	19186429	19191126	4697	-1	---	---	---	TSA: Zea mays contig01983, mRNA sequence||TSA: Zea mays contig33774, mRNA sequence	---	---	---	AT5G47790	SMAD/FHA domain-containing protein [Source:TAIR;Acc:AT5G47790]	OS08G0326100	Nuclear inhibitor of PP1-like; Os08g0326100 protein [Source:UniProtKB/TrEMBL;Acc:Q8H4Y5]
RFR	5	19145023	19346728	GRMZM2G105518	5	19237763	19238611	848	-1	---	---	---	---	---	---	---	AT2G05070	photosystem II light harvesting complex gene 2.2 [Source:TAIR;Acc:AT2G05070]	OS03G0592500	Chlorophyll a-b binding protein, chloroplastic [Source:UniProtKB/Swiss-Prot;Acc:Q10HD0]
RFR	5	19145023	19346728	GRMZM2G403149	5	19242125	19248604	6479	1	---	---	---	GTP binding||hypothetical protein LOC100274701||intracellular||LOC100274701||LOC100274701 (pco112886), mRNA||Putative uncharacterized protein	---	---	---	AT3G07050	Guanine nucleotide-binding protein-like NSN1 [Source:UniProtKB/Swiss-Prot;Acc:Q9M8Z5]	OS01G0375000	GTP-binding family protein [Source:Projected from Arabidopsis thaliana (AT3G07050) TAIR;Acc:AT3G07050]
RFR	5	19145023	19346728	GRMZM2G403218	5	19248578	19256071	7493	-1	---	---	---	Clone 460444 mRNA sequence||Transcribed locus, weakly similar to XP_002466864.1 hypothetical protein SORBIDRAFT_01g015430 [Sorghum bicolor]	---	---	---	---	---	OS03G0588200	Expressed protein; Os03g0588200 protein [Source:UniProtKB/TrEMBL;Acc:Q10HH4]
RFR	5	19145023	19346728	GRMZM2G333140	5	19298125	19301282	3157	-1	---	---	---	hypothetical protein LOC100381544||hypothetical protein LOC100381544 (LOC100381544), mRNA||nucleic acid binding||Putative uncharacterized protein||zinc ion binding	---	---	---	---	---	OS03G0588800	Expressed protein; Os03g0588700 protein; Putative uncharacterized protein OSJNBb0085A04.11 [Source:UniProtKB/TrEMBL;Acc:Q5W6K4]
RFR	7	25712464	25912930	GRMZM2G704435	7	25722948	25724487	1539	1	---	---	---	---	---	---	---	---	---	---	---
RFR	7	25712464	25912930	GRMZM2G484706	7	25781161	25782055	894	-1	---	---	---	---	---	---	---	---	---	---	---
RFR	7	25712464	25912930	GRMZM2G303829	7	25803819	25804588	769	1	---	---	---	Full-length cDNA clone ZM_BFb0008P18||Putative uncharacterized protein	---	---	---	---	---	OS07G0250900	Os07g0250900 protein; Putative uncharacterized protein OSJNBb0056I06.113; Putative uncharacterized protein P0021G06.129; cDNA clone:002-135-A06, full insert sequence [Source:UniProtKB/TrEMBL;Acc:Q8GRV7]
RFR	7	25712464	25912930	GRMZM2G003754	7	25805168	25810013	4845	-1	---	---	---	hypothetical protein LOC100192095||hypothetical protein LOC100192095 (LOC100192095), mRNA||Putative uncharacterized protein	---	---	---	AT5G22280	unknown protein; FUNCTIONS IN: molecular_function unknown; INVOLVED IN: biological_process unknown; LOCATED IN: endomembrane system; EXPRESSED IN: 22 plant structures; EXPRESSED DURING: 13 growth stages; BEST Arabidopsis thaliana protein match is: u /.../ protein (TAIR:AT3G44280.1); Has 82 Blast hits to 82 proteins in 13 species: Archae - 0; Bacteria - 0; Metazoa - 0; Fungi - 0; Plants - 82; Viru…	OS07G0250300	Os07g0250300 protein; Putative uncharacterized protein OSJNBb0056I06.106-1; Putative uncharacterized protein P0021G06.122-1; cDNA clone:J013075B02, full insert sequence; cDNA clone:J023149L07, full insert sequence [Source:UniProtKB/TrEMBL;Acc:Q8GS79]
RFR	7	25712464	25912930	GRMZM2G003789	7	25812344	25817942	5598	1	---	---	---	Clone 336172 mRNA sequence||hydrolase activity||hypothetical protein LOC100383476||hypothetical protein LOC100383476 (LOC100383476), mRNA||metabolic process||protein binding||Putative uncharacterized protein	---	---	---	AT3G02875	IAA-amino acid hydrolase ILR1 [Source:UniProtKB/Swiss-Prot;Acc:P54968]	OS07G0249900	cDNA clone:002-169-G10, full insert sequence [Source:UniProtKB/TrEMBL;Acc:B7F319]
RFR	7	25712464	25912930	GRMZM2G016958	7	25903581	25911265	7684	1	---	---	---	hydrolase activity||hypothetical protein LOC100274355||hypothetical protein LOC100274355 (LOC100274355), mRNA||metabolic process||protein binding||Putative uncharacterized protein||Transcribed locus, moderately similar to NP_001142187.1 hypothetical protein LOC100274355 [Zea mays]	---	---	---	AT3G02875	IAA-amino acid hydrolase ILR1 [Source:UniProtKB/Swiss-Prot;Acc:P54968]	OS07G0249700	IAA-amino acid hydrolase ILR1-like 7 [Source:UniProtKB/Swiss-Prot;Acc:Q8H3C9]
RFR	9	120525240	120725240	GRMZM2G092910	9	120645970	120649332	3362	1	---	Heat shock protein binding protein; Uncharacterized protein [Source:UniProtKB/TrEMBL;Acc:B4FGJ9]	---	heat shock protein binding||Heat shock protein binding protein||hypothetical protein LOC100193861||hypothetical protein LOC100193861 (LOC100193861), mRNA||Putative uncharacterized protein||TSA: Zea mays contig19901, mRNA sequence	---	---	---	AT5G09540	Chaperone DnaJ-domain superfamily protein [Source:TAIR;Acc:AT5G09540]	OS03G0392400	DnaJ domain containing protein, expressed; Os03g0392400 protein; Putative AT hook-containing MAR binding protein; cDNA clone:001-206-C11, full insert sequence [Source:UniProtKB/TrEMBL;Acc:Q84R00]
RFR	9	120525240	120725240	AC189770.3_FG002	9	120688525	120693683	5158	-1	---	---	---	---	---	---	---	---	---	---	---
RFS	1	252259061	252459061	GRMZM2G121570	1	252320123	252322173	2050	1	---	MYB-type transcription factor [Source:UniProtKB/TrEMBL;Acc:K4JC54]	---	DNA binding||hypothetical protein LOC100193638||hypothetical protein LOC100193638 (LOC100193638), mRNA||Putative uncharacterized protein	---	---	---	---	---	OS01G0855400	Myb protein; Myb proto-oncogene protein-like; Os01g0855400 protein; Uncharacterized protein [Source:UniProtKB/TrEMBL;Acc:Q5N7V5]
RFS	1	252259061	252459061	GRMZM2G113260	1	252353356	252354421	1065	1	---	---	---	---	---	---	---	---	---	---	---
RFS	1	252259061	252459061	GRMZM2G165042	1	252374241	252377817	3576	-1	---	PIL5 [Source:UniProtKB/TrEMBL;Acc:B6SV80]	PIL5	nucleus||PIL5||PIL5 (LOC100281419), mRNA||regulation of transcription||transcription regulator activity	---	---	---	AT3G59060	Transcription factor PIF5 [Source:UniProtKB/Swiss-Prot;Acc:Q84LH8]	---	---
RFS	7	168305013	168505013	GRMZM2G177715	7	168387780	168390017	2237	1	---	---	---	---	---	---	---	---	---	OS07G0635800	Os07g0635800 protein; Selenium-binding protein-like [Source:UniProtKB/TrEMBL;Acc:Q8LIR0]
RFS	7	168305013	168505013	GRMZM2G477325	7	168401590	168402719	1129	1	pmpm5	Hydrophobic protein LTI6A; Uncharacterized protein [Source:UniProtKB/TrEMBL;Acc:B4FFP9]	hydrophobic protein LTI6A	hydrophobic protein LTI6A||hydrophobic protein LTI6A (LOC100281012), mRNA||hydrophobic protein LTI6A (LOC100286274), mRNA||Hydrophobic protein LTI6APutative uncharacterized protein ;||Hypothetical protein LOC100193619||integral to membrane||TSA: Zea mays contig43997, mRNA sequence	---	---	---	AT3G05890	Hydrophobic protein RCI2B [Source:UniProtKB/Swiss-Prot;Acc:Q9ZNS6]	OS07G0635900	Hydrophobic protein LTI6A [Source:UniProtKB/Swiss-Prot;Acc:Q8H5T6]
RFS	7	168305013	168505013	GRMZM2G082365	7	168403976	168405995	2019	-1	---	---	---	Hypothetical protein LOC100384182||hypothetical protein LOC100384182 (LOC100384182), mRNA||pseudouridine synthase activity||pseudouridine synthesis||RNA binding||RNA modification||RNA processing	---	---	---	AT3G57150	H/ACA ribonucleoprotein complex subunit 4 [Source:UniProtKB/Swiss-Prot;Acc:Q9LD90]	OS03G0370500	H/ACA ribonucleoprotein complex subunit 4, putative, expressed; Os03g0370500 protein; Putative centromere/microtubule binding protein; cDNA clone:001-113-E01, full insert sequence [Source:UniProtKB/TrEMBL;Acc:Q10KT9]
RFS	7	168305013	168505013	GRMZM2G082318	7	168406916	168408516	1600	1	---	---	---	DNA binding||hypothetical protein LOC100273696||LOC100273696||LOC100273696 (si687048c12), mRNA||Putative uncharacterized protein	---	---	---	AT3G04930	DNA-binding storekeeper protein-related transcriptional regulator [Source:TAIR;Acc:AT3G04930]	OS07G0636100	Os07g0636100 protein; cDNA clone:J013146D06, full insert sequence [Source:UniProtKB/TrEMBL;Acc:Q0D4B7]
RFS	7	168305013	168505013	GRMZM2G700337	7	168409695	168410064	369	1	---	---	---	---	---	---	---	---	---	---	---
RFS	7	168305013	168505013	GRMZM2G126816	7	168447432	168448657	1225	1	---	---	---	---	---	---	---	---	---	---	---
RFS	7	168305013	168505013	GRMZM2G126774	7	168449142	168468670	19528	1	---	chromatin remodeling factor18 [Source:Projected from Arabidopsis thaliana (AT1G48310) TAIR;Acc:AT1G48310]	---	ATP binding||DNA binding||helicase activity||nucleic acid binding||Putative uncharacterized protein	---	---	---	AT1G48310	chromatin remodeling factor18 [Source:TAIR;Acc:AT1G48310]	OS07G0636200	Os07g0636200 protein; SWI/SNF-related matrix-associated actin-dependent regulator of chromatin a-like; cDNA clone:J013169J18, full insert sequence [Source:UniProtKB/TrEMBL;Acc:Q69WP6]
RFS	7	168305013	168505013	GRMZM2G427090	7	168469827	168473075	3248	1	---	---	---	Putative uncharacterized protein	---	---	---	AT4G01790	Ribosomal protein L7Ae/L30e/S12e/Gadd45 family protein [Source:TAIR;Acc:AT4G01790]	OS07G0636400	Os07g0636400 protein; RNaseP-associated protein-like [Source:UniProtKB/TrEMBL;Acc:Q7XIX6]
RFS	7	168305013	168505013	GRMZM2G126706	7	168482609	168486998	4389	1	---	---	ribonuclease P	Putative uncharacterized protein||ribonuclease P||ribonuclease P (LOC100285816), mRNA	---	---	---	AT4G01790	Ribosomal protein L7Ae/L30e/S12e/Gadd45 family protein [Source:TAIR;Acc:AT4G01790]	OS07G0636400	Os07g0636400 protein; RNaseP-associated protein-like [Source:UniProtKB/TrEMBL;Acc:Q7XIX6]
RFS	7	168305013	168505013	GRMZM2G427073	7	168487696	168488534	838	-1	---	---	---	Clone 300968 mRNA sequence	---	---	---	AT4G23690	Dirigent protein 6 [Source:UniProtKB/Swiss-Prot;Acc:Q9SUQ8]	OS07G0643800	Os07g0643800 protein [Source:UniProtKB/TrEMBL;Acc:Q0D465]
SLR	1	201857459	202057459	GRMZM2G056686	1	201868222	201873022	4800	1	---	coenzyme F420 hydrogenase family / dehydrogenase, beta subunit family [Source:Projected from Arabidopsis thaliana (AT1G04620) TAIR;Acc:AT1G04620]	---	catalytic activity||hypothetical protein LOC100192754||hypothetical protein LOC100192754 (LOC100192754), mRNA||Putative uncharacterized protein	---	---	---	AT1G04620	7-hydroxymethyl chlorophyll a reductase, chloroplastic [Source:UniProtKB/Swiss-Prot;Acc:Q8GS60]	OS04G0320100	7-hydroxymethyl chlorophyll a reductase, chloroplastic [Source:UniProtKB/Swiss-Prot;Acc:Q7XTG7]
SLR	1	201857459	202057459	GRMZM2G028386	1	201957089	201958672	1583	1	---	---	---	DNA binding||regulation of transcription, DNA-dependent||transcription factor activity||TSA: Zea mays cultivar W22 CL513Contig1.betc, mRNA sequence	---	---	---	---	---	OS08G0565200	Dehydration-responsive element-binding protein 2C [Source:UniProtKB/Swiss-Prot;Acc:Q84ZA1]
SLR	1	201857459	202057459	GRMZM2G493946	1	201967629	201970872	3243	1	---	---	---	---	---	---	---	---	---	---	---
SLR	1	201857459	202057459	GRMZM5G852533	1	201976470	201981313	4843	1	---	---	---	protein binding||regulation of transcription, DNA-dependent||transcription cofactor activity	---	---	---	AT1G15780	Mediator of RNA polymerase II transcription subunit 15a [Source:UniProtKB/Swiss-Prot;Acc:F4I171]	OS12G0245000	Expressed protein; Os12g0245000 protein [Source:UniProtKB/TrEMBL;Acc:Q2QV38]
SLR	1	201857459	202057459	GRMZM5G833477	1	201991783	201995100	3317	1	---	---	---	TSA: Zea mays contig19726, mRNA sequence	---	---	---	AT1G15780	Mediator of RNA polymerase II transcription subunit 15a [Source:UniProtKB/Swiss-Prot;Acc:F4I171]	---	---
SLR	1	201857459	202057459	GRMZM2G164872	1	201995510	201997090	1580	1	---	---	---	Clone 234427 mRNA sequence	---	---	---	---	---	---	---
SLR	2	55348300	55548300	GRMZM2G703051	2	55414095	55414598	503	1	---	---	---	---	---	---	---	---	---	---	---
SLR	2	55348300	55548300	AC233887.1_FG005	2	55445926	55448175	2249	1	---	---	aluminum-induced transporter	ALMT1||ALMT1-like protein||aluminum-induced transporter||aluminum-induced transporter (MAIT), mRNA||metabolic process||Putative uncharacterized protein||transferase activity, transferring acyl groups other than amino-acyl groups	---	---	---	AT3G11680	Aluminum-activated malate transporter 8 [Source:UniProtKB/Swiss-Prot;Acc:Q9SRM9]	OS04G0417000	OJ991214_12.19 protein; OSJNBa0033G16.6 protein; Os04g0417000 protein; cDNA clone:001-115-D04, full insert sequence [Source:UniProtKB/TrEMBL;Acc:Q7X7K7]
SLR	2	55348300	55548300	AC233887.1_FG006	2	55450641	55455354	4713	-1	---	---	---	biosynthetic process||Transcribed locus, moderately similar to XP_002446452.1 hypothetical protein SORBIDRAFT_06g016250 [Sorghum bicolor]	Galactolipid galactosyltransferase	RXN-1225||RXN-1226||RXN-9721	glycolipid biosynthesis	---	---	OS04G0416900	---
SLR	2	55348300	55548300	GRMZM5G800014	2	55482907	55484252	1345	1	---	---	VAMP protein SEC22	Putative uncharacterized protein||VAMP protein SEC22||VAMP protein SEC22 (LOC100284250), mRNA||VAMP protein SEC22 (LOC100285237), mRNA	---	---	---	AT5G22200	Late embryogenesis abundant (LEA) hydroxyproline-rich glycoprotein family [Source:TAIR;Acc:AT5G22200]	OS04G0416700	OJ991214_12.17 protein; OSJNBa0033G16.4 protein; Os04g0416700 protein; cDNA clone:J013139L19, full insert sequence [Source:UniProtKB/TrEMBL;Acc:Q7X7T9]
SLR	2	137877726	138077779	GRMZM2G146472	2	137976616	137986759	10143	-1	---	---	---	hypothetical protein LOC100280198||hypothetical protein LOC100280198 (LOC100280198), mRNA||nucleic acid binding||Putative uncharacterized protein	---	---	---	---	---	OS11G0168300	Expressed protein; Os11g0168300 protein; cDNA clone:006-203-D04, full insert sequence; cDNA clone:J013068F13, full insert sequence [Source:UniProtKB/TrEMBL;Acc:Q2RA28]
SLR	2	137877726	138077779	GRMZM2G307553	2	138048159	138049883	1724	1	---	---	---	Clone 1387064 mRNA sequence||hypothetical protein LOC100384753||hypothetical protein LOC100384753 (LOC100384753), mRNA||Putative uncharacterized protein||TSA: Zea mays contig00377, mRNA sequence	---	---	---	---	---	---	---
SLR	4	234626586	234826586	GRMZM2G002871	4	234637454	234638952	1498	-1	---	Putative peptidase C48 domain family protein [Source:UniProtKB/TrEMBL;Acc:K7UB75]	---	cysteine-type peptidase activity||proteolysis	---	---	---	---	---	---	---
SLR	4	234626586	234826586	GRMZM2G073059	4	234650638	234654245	3607	-1	---	Cyclase [Source:UniProtKB/TrEMBL;Acc:K7URL2]	cyclase	cyclase||cyclase (LOC100283966), mRNA	---	---	---	---	---	OS02G0187100	---
SLR	4	234626586	234826586	GRMZM2G125345	4	234681347	234683297	1950	-1	---	---	---	Transcribed locus, strongly similar to XP_002451682.1 hypothetical protein SORBIDRAFT_04g005830 [Sorghum bicolor]	---	---	---	AT4G37090	unknown protein; FUNCTIONS IN: molecular_function unknown; INVOLVED IN: biological_process unknown; LOCATED IN: cellular_component unknown; EXPRESSED IN: 23 plant structures; EXPRESSED DURING: 13 growth stages; Has 30201 Blast hits to 17322 proteins /.../0 species: Archae - 12; Bacteria - 1396; Metazoa - 17338; Fungi - 3422; Plants - 5037; Viruses - 0; Other Eukaryotes - 2996 (source: NCBI BLink)…	OS02G0186700	Os02g0186700 protein; Putative uncharacterized protein OJ1073_F05.18; Putative uncharacterized protein OJ1115_B01.29 [Source:UniProtKB/TrEMBL;Acc:Q6ZIG3]
SLR	4	234626586	234826586	GRMZM2G125308	4	234687556	234689704	2148	1	---	---	---	ATP binding||BRASSINOSTEROID INSENSITIVE 1-associated receptor kinase 1||Clone 385503 mRNA sequence||hypothetical protein LOC100216921||hypothetical protein LOC100216921 (LOC100216921), mRNA||protein amino acid phosphorylation||protein kinase activity||protein serine/threonine kinase activity||Putative uncharacterized protein	---	---	---	AT3G15890	PTI1-like tyrosine-protein kinase At3g15890 [Source:UniProtKB/Swiss-Prot;Acc:Q9LSC2]	OS02G0186500	Os02g0186500 protein; Receptor protein kinase PERK1-like protein; cDNA clone:J013127K13, full insert sequence; cDNA clone:J013132O11, full insert sequence [Source:UniProtKB/TrEMBL;Acc:Q6ZIG4]
SLR	4	234626586	234826586	GRMZM2G104357	4	234711686	234714779	3093	1	---	Myosin heavy chain-related protein [Source:Projected from Arabidopsis thaliana (AT4G32190) TAIR;Acc:AT4G32190]	---	Transcribed locus, strongly similar to XP_002453423.1 hypothetical protein SORBIDRAFT_04g005790 [Sorghum bicolor]||TSA: Zea mays contig34948, mRNA sequence	---	---	---	AT4G32190	Myosin heavy chain-related protein [Source:TAIR;Acc:AT4G32190]	OS02G0186400	Os02g0186400 protein; Putative ZipA [Source:UniProtKB/TrEMBL;Acc:Q6ZIG6]
SLR	4	234626586	234826586	GRMZM2G104419	4	234720860	234727340	6480	1	---	---	---	hydrogen-translocating pyrophosphatase activity||inorganic diphosphatase activity||membrane||proton transport	inorganic diphosphatase	INORGPYROPHOSPHAT-RXN	UDP-glucose biosynthesis (from glucose 6-phosphate)	AT1G15690	Pyrophosphate-energized vacuolar membrane proton pump 1 [Source:UniProtKB/Swiss-Prot;Acc:P31414]	OS02G0184200	---
SLR	4	234626586	234826586	GRMZM2G104456	4	234729144	234732312	3168	-1	---	Nucleolin [Source:UniProtKB/TrEMBL;Acc:B6TE92]	nucleolin	nucleolin||nucleolin (LOC100283058), mRNA||TSA: Zea mays contig18568, mRNA sequence	---	---	---	---	---	---	---
SLR	4	234626586	234826586	GRMZM2G405022	4	234790255	234790692	437	-1	---	---	---	---	---	---	---	AT4G25760	Protein GLUTAMINE DUMPER 2 [Source:UniProtKB/Swiss-Prot;Acc:Q9SW07]	---	---
SLR	4	234626586	234826586	GRMZM2G363474	4	234820348	234824271	3923	-1	---	---	---	hypothetical protein LOC100272450||hypothetical protein LOC100272450 (LOC100272450), mRNA||Protein CYPRO4||Putative uncharacterized protein	---	---	---	AT3G19240	Vacuolar import/degradation, Vid27-related protein [Source:TAIR;Acc:AT3G19240]	OS02G0178500	Os02g0178500 protein; Putative dem protein; cDNA clone:J033088C24, full insert sequence [Source:UniProtKB/TrEMBL;Acc:Q6ETM2]
SLR	4	234626586	234826586	GRMZM2G062600	4	234825228	234826429	1201	-1	---	Putative O-Glycosyl hydrolase superfamily protein [Source:UniProtKB/TrEMBL;Acc:K7UF69]	---	carbohydrate metabolic process||hydrolase activity, hydrolyzing O-glycosyl compounds||TSA: Zea mays contig31413, mRNA sequence	Glucan endo-1,3-beta-D-glucosidase	RXN-2043	cellulose biosynthesis	---	---	OS01G0944500	Uncharacterized protein [Source:UniProtKB/TrEMBL;Acc:A3A1F5]
SLR	5	6338730	6538731	GRMZM5G866581	5	6355497	6355994	497	1	---	---	---	cysteine-type endopeptidase activity||proteolysis||Putative uncharacterized protein	---	---	---	---	---	---	---
SLR	5	6338730	6538731	GRMZM2G176085	5	6357462	6359213	1751	-1	---	---	peroxidase 51	heme binding||oxidation reduction||peroxidase 51||peroxidase 51 (LOC100285899), mRNA||peroxidase activity||Putative uncharacterized protein||response to oxidative stress	Peroxidase	RXN-8635	betanidin degradation	AT4G37530	Peroxidase 51 [Source:UniProtKB/Swiss-Prot;Acc:Q9SZE7]	OS03G0762300	Os03g0762300 protein; Peroxidase 51, putative, expressed; cDNA clone:006-211-H10, full insert sequence; cDNA clone:006-302-C05, full insert sequence [Source:UniProtKB/TrEMBL;Acc:Q10ET8]
SLR	5	6338730	6538731	GRMZM2G176042	5	6360780	6365872	5092	1	---	---	---	TSA: Zea mays contig58459, mRNA sequence	---	---	---	AT1G58350	Putative serine esterase family protein [Source:TAIR;Acc:AT1G58350]	OS12G0164800	ZW18 protein, putative, expressed [Source:UniProtKB/TrEMBL;Acc:Q2QX94]
SLR	5	6338730	6538731	GRMZM2G141819	5	6372822	6374614	1792	1	---	---	---	Full-length cDNA clone ZM_BFb0032P22||hypothetical protein LOC100273834||hypothetical protein LOC100273834 (LOC100273834), mRNA||Putative uncharacterized protein	---	---	---	AT5G67390	unknown protein; BEST Arabidopsis thaliana protein match is: Plant protein of unknown function (DUF863) (TAIR:AT1G69360.1); Has 1807 Blast hits to 1807 proteins in 277 species: Archae - 0; Bacteria - 0; Metazoa - 736; Fungi - 347; Plants - 385; Viru /.../0; Other Eukaryotes - 339 (source: NCBI BLink). [Source:TAIR;Acc:AT5G67390]	OS03G0762100	Expressed protein; Os03g0762100 protein; cDNA clone:002-146-G01, full insert sequence [Source:UniProtKB/TrEMBL;Acc:Q10EU0]
SLR	5	6338730	6538731	GRMZM2G141903	5	6375941	6381482	5541	1	---	---	---	ATP binding||CK2 protein kinase alpha 2||protein amino acid phosphorylation||protein kinase activity||protein serine/threonine kinase activity||Putative uncharacterized protein	---	---	---	AT3G50000	Casein kinase II subunit alpha-2 [Source:UniProtKB/Swiss-Prot;Acc:Q08466]	---	---
SLR	5	6338730	6538731	GRMZM2G141940	5	6381678	6384789	3111	-1	---	---	---	ATP-dependent peptidase activity||heat shock protein binding||hypothetical protein LOC100193639||hypothetical protein LOC100193639 (LOC100193639), mRNA||protein folding||proteolysis||Putative uncharacterized protein||serine-type endopeptidase activity||unfolded protein binding	---	---	---	AT4G37480	Chaperone DnaJ-domain superfamily protein [Source:TAIR;Acc:AT4G37480]	OS03G0761700	DnaJ domain containing protein, expressed; Os03g0761700 protein; Putative heat shock protein; cDNA clone:J013149B16, full insert sequence [Source:UniProtKB/TrEMBL;Acc:Q94H94]
SLR	5	6338730	6538731	GRMZM2G077404	5	6427906	6433279	5373	1	---	Arginine N-methyltransferase 2 [Source:UniProtKB/TrEMBL;Acc:B6UHM3]	arginine N-methyltransferase 2	arginine N-methyltransferase 2||arginine N-methyltransferase 2 (LOC100286312), mRNA	---	---	---	---	---	OS03G0761200	Ankyrin repeat family protein, putative, expressed; Os03g0761200 protein; Putative methyltransferase; cDNA clone:J033048C14, full insert sequence [Source:UniProtKB/TrEMBL;Acc:Q94H97]
SLR	5	6338730	6538731	GRMZM2G377904	5	6436446	6439210	2764	1	---	---	---	catalytic activity||protein amino acid dephosphorylation||protein serine/threonine phosphatase activity||protein serine/threonine phosphatase complex||TSA: Zea mays contig15335, mRNA sequence	---	---	---	AT4G33920	Probable protein phosphatase 2C 63 [Source:UniProtKB/Swiss-Prot;Acc:O81760]	OS03G0761100	Probable protein phosphatase 2C 34 [Source:UniProtKB/Swiss-Prot;Acc:Q94H98]
SLR	5	6338730	6538731	GRMZM2G077088	5	6440489	6442663	2174	1	---	SWIb domain-containing protein [Source:UniProtKB/TrEMBL;Acc:B6TTM2]	---	Clone Contig462 mRNA sequence||LOC100284437||LOC100284437 (cl4541_1b), mRNA||SWIb domain-containing protein||Transcribed locus, strongly similar to NP_001150804.1 LOC100284437 [Zea mays]||TSA: Zea mays contig00504, mRNA sequence||TSA: Zea mays contig09715, mRNA sequence	---	---	---	AT2G14880	SWIB/MDM2 domain superfamily protein [Source:TAIR;Acc:AT2G14880]	OS03G0761000	Putative uncharacterized protein OSJNBb0048A17.21; SWIB complex BAF60b domain-containing protein, putative, expressed; cDNA, clone: J100037D16, full insert sequence [Source:UniProtKB/TrEMBL;Acc:Q94H99]
SLR	5	6338730	6538731	GRMZM2G077034	5	6444041	6445037	996	1	---	Gibberellin-regulated family protein [Source:Projected from Arabidopsis thaliana (AT5G59845) TAIR;Acc:AT5G59845]	gibberellin-regulated protein 2	Clone 5103 mRNA sequence||gibberellin-regulated protein 2||gibberellin-regulated protein 2 (LOC100283262), mRNA||gibberellin-regulated protein 2 (LOC100286072), mRNA||Putative uncharacterized protein	---	---	---	AT2G39540	Gibberellin-regulated protein 8 [Source:UniProtKB/Swiss-Prot;Acc:O80641]	OS03G0760800	Gibberellin stimulated transcript related protein 1; Gibberellin-regulated protein 2, putative, expressed; Os03g0760800 protein; Putative uncharacterized protein OSJNBb0048A17.7; cDNA clone:J023113B01, full insert sequence [Source:UniProtKB/TrEMBL;Acc:Q94HA1]
SLR	5	6338730	6538731	GRMZM2G076885	5	6445850	6453287	7437	-1	---	semialdehyde dehydrogenase family protein [Source:Projected from Arabidopsis thaliana (AT1G14810) TAIR;Acc:AT1G14810]	---	Aspartate-semialdehyde dehydrogenase||aspartate-semialdehyde dehydrogenase activity||cellular amino acid biosynthetic process||cellular amino acid metabolic process||cytoplasm||hypothetical protein LOC100191334||LOC100191334||LOC100191334 (cl345_1a), mRNA||methionine biosynthetic process||NAD or NADH binding||NADP or NADPH binding||oxidation reduction||oxidoreductase activity, acting on the aldeh…	Aspartate-semialdehyde dehydrogenase	ASPARTATE-SEMIALDEHYDE-DEHYDROGENASE-RXN	homoserine biosynthesis||lysine biosynthesis VI	AT1G14810	semialdehyde dehydrogenase family protein [Source:TAIR;Acc:AT1G14810]	OS03G0760700	Aspartate-semialdehyde dehydrogenase family protein, expressed; Os03g0760700 protein; Putative dehydrogenase [Source:UniProtKB/TrEMBL;Acc:Q93Y73]
SLR	5	6338730	6538731	GRMZM2G312069	5	6504839	6507089	2250	-1	---	---	---	Cytochrome P450 CYP81A3v2||electron carrier activity||heme binding||hypothetical protein LOC100274473||hypothetical protein LOC100274473 (LOC100274473), mRNA||iron ion binding||monooxygenase activity||oxidation reduction||Putative uncharacterized protein	---	---	---	---	---	OS03G0760200	Os03g0760200 protein [Source:UniProtKB/TrEMBL;Acc:Q0DND2]
SLR	5	6338730	6538731	GRMZM2G009837	5	6508958	6513515	4557	-1	---	---	---	homoiothermy||hypothetical protein LOC100194000||hypothetical protein LOC100194000 (LOC100194000), mRNA||ice binding||nucleus||Putative uncharacterized protein||regulation of transcription||response to freezing||transcription regulator activity	---	---	---	AT3G19500	Transcription factor bHLH113 [Source:UniProtKB/Swiss-Prot;Acc:Q9LT67]	OS03G0759700	Helix-loop-helix DNA-binding domain containing protein, expressed; Os03g0759700 protein; Putative ethylene-responsive protein; cDNA clone:J023136C11, full insert sequence [Source:UniProtKB/TrEMBL;Acc:Q94HA7]
SLR	5	6338730	6538731	GRMZM2G095185	5	6525725	6530614	4889	1	---	TIP41-like family protein [Source:Projected from Arabidopsis thaliana (AT4G34270) TAIR;Acc:AT4G34270]	---	Hypothetical protein LOC100278962||hypothetical protein LOC100383978||Putative uncharacterized protein	---	---	---	AT4G34270	TIP41-like family protein [Source:TAIR;Acc:AT4G34270]	OS03G0760600	Os03g0760600 protein; Putative uncharacterized protein OSJNBb0048A17.5; TIP41-like family protein, expressed; cDNA clone:J033131F13, full insert sequence [Source:UniProtKB/TrEMBL;Acc:Q94HA2]
SLR	5	6338730	6538731	GRMZM2G394688	5	6528278	6530614	2336	-1	---	Cytochrome P450 CYP81A17 [Source:UniProtKB/TrEMBL;Acc:B6TKZ7]	Cytochrome P450 CYP81A17	Cytochrome P450 CYP81A17||electron carrier activity||heme binding||Hypothetical protein LOC100383978||hypothetical protein LOC100383978 (LOC100383978), mRNA||iron ion binding||monooxygenase activity||oxidation reduction	---	---	---	---	---	---	---
SLR	5	57147774	57481020	GRMZM2G168886	5	57186691	57203005	16314	1	---	anaphase-promoting complex/cyclosome 2 [Source:Projected from Arabidopsis thaliana (AT2G04660) TAIR;Acc:AT2G04660]	---	cullin-RING ubiquitin ligase complex||TSA: Zea mays contig32190, mRNA sequence||ubiquitin protein ligase binding||ubiquitin-dependent protein catabolic process	---	---	---	AT2G04660	Anaphase-promoting complex subunit 2 [Source:UniProtKB/Swiss-Prot;Acc:Q8H1U5]	OS04G0484800	Os04g0484800 protein; cDNA clone:J013169P12, full insert sequence [Source:UniProtKB/TrEMBL;Acc:Q0JC96]
SLR	5	57147774	57481020	GRMZM2G469414	5	57205927	57212295	6368	1	---	---	---	apoptosis||ATP binding||defense response||protein binding	---	---	---	---	---	---	---
SLR	5	57147774	57481020	GRMZM2G053066	5	57247377	57249186	1809	1	---	---	---	integral to membrane||intracellular||serine-type endopeptidase activity||TSA: Zea mays contig02749, mRNA sequence||zinc ion binding	---	---	---	AT3G17611	Uncharacterized protein At3g17611 [Source:UniProtKB/Swiss-Prot;Acc:Q8RXW0]	OS01G0283500	RHOMBOID-like protein 14 [Source:Projected from Arabidopsis thaliana (AT3G17611) TAIR;Acc:AT3G17611]
SLR	5	57147774	57481020	GRMZM2G098900	5	57372698	57381564	8866	1	---	---	---	ATP binding||Clone 242895 mRNA sequence||cytoplasm||kinase activity||metabolic process||phosphorylation||phosphotransferase activity, alcohol group as acceptor||Transcribed locus, strongly similar to XP_002437544.1 hypothetical protein SORBIDRAFT_10g029125 [Sorghum bicolor]	L-arabinokinase	GALACTOKIN-RXN||L-ARABINOKINASE-RXN	colanic acid building blocks biosynthesis||UDP-galactose biosynthesis (salvage pathway from galactose using UDP-glucose)||galactose degradation III||galactose degradation I (Leloir pathway)||stachyose degradation||UDP-L-arabinose biosynthesis II (from L-arabinose)	AT3G42850	Mevalonate/galactokinase family protein [Source:TAIR;Acc:AT3G42850]	OS06G0702500	GHMP kinase-like; Os06g0702500 protein; cDNA clone:J013108L09, full insert sequence [Source:UniProtKB/TrEMBL;Acc:Q5Z8W3]
SLR	5	57147774	57481020	GRMZM2G317900	5	57427815	57435126	7311	1	---	---	---	DNA binding||nucleus||regulation of transcription||regulation of transcription, DNA-dependent||response to hormone stimulus||TSA: Zea mays contig27427, mRNA sequence	---	---	---	---	---	OS06G0702600	---
SLR	6	109734271	109934444	GRMZM2G136058	6	109829372	109834694	5322	1	---	Transmembrane emp24 domain-containing protein 10; Uncharacterized protein [Source:UniProtKB/TrEMBL;Acc:B4FVH9]	---	hypothetical protein LOC100273431||hypothetical protein LOC100273431 (LOC100273431), mRNA||integral to membrane||Putative uncharacterized proteinTransmembrane emp24 domain-containing protein 10 ;||transport	---	---	---	AT1G57620	Transmembrane emp24 domain-containing protein p24delta4 [Source:UniProtKB/Swiss-Prot;Acc:Q9FVU0]	OS06G0210100	Putative transmembrane protein Tmp21; cDNA clone:J013097P16, full insert sequence [Source:UniProtKB/TrEMBL;Acc:Q69TX8]
SLR	6	109734271	109934444	GRMZM2G135970	6	109879472	109881654	2182	1	---	Aminoacylase-1; Uncharacterized protein [Source:UniProtKB/TrEMBL;Acc:C0PF66]	aminoacylase-1	aminoacylase activity||aminoacylase-1||aminoacylase-1 (LOC100283955), mRNA||cellular amino acid metabolic process||cytoplasm||hydrolase activity||metabolic process||metallopeptidase activity||proteolysis||Putative uncharacterized protein	---	---	---	AT1G44180	Peptidase M20/M25/M40 family protein [Source:TAIR;Acc:AT1G44180]	OS06G0210200	Os06g0210200 protein; Putative aminoacylase [Source:UniProtKB/TrEMBL;Acc:Q69TX7]
SLR	6	109734271	109934444	GRMZM2G084264	6	109899548	109900749	1201	1	---	Putative AP2/EREBP transcription factor superfamily protein [Source:UniProtKB/TrEMBL;Acc:K7VFH4]	---	DNA binding||hypothetical protein LOC100280370||hypothetical protein LOC100280370 (LOC100280370), mRNA||Putative uncharacterized protein||regulation of transcription, DNA-dependent||Transcribed locus||transcription factor activity	---	---	---	AT1G77640	Ethylene-responsive transcription factor ERF013 [Source:UniProtKB/Swiss-Prot;Acc:Q9CAP4]	---	---
SLR	8	156777509	156977509	GRMZM2G415538	8	156821831	156824708	2877	1	---	P-loop containing nucleoside triphosphate hydrolases superfamily protein [Source:Projected from Arabidopsis thaliana (AT5G19210) TAIR;Acc:AT5G19210]	ATP binding protein	ATP binding||ATP binding protein||ATP binding protein (LOC100281356), mRNA||ATP-dependent helicase activity||helicase activity||nucleic acid binding||Putative uncharacterized protein	---	---	---	AT5G19210	DEAD-box ATP-dependent RNA helicase 58, chloroplastic [Source:UniProtKB/Swiss-Prot;Acc:Q3E9C3]	OS01G0970600	DEAD-box ATP-dependent RNA helicase 58, chloroplastic [Source:UniProtKB/Swiss-Prot;Acc:Q0JFN7]
SLR	8	156777509	156977509	GRMZM2G167872	8	156865023	156868389	3366	1	---	Bifunctional polymyxin resistance arnA protein; Uncharacterized protein [Source:UniProtKB/TrEMBL;Acc:B4FUF3]	bifunctional polymyxin resistance arnA protein	bifunctional polymyxin resistance arnA protein||bifunctional polymyxin resistance arnA protein (LOC100282841), mRNA||Bifunctional polymyxin resistance arnA proteinPutative uncharacterized protein ;||catalytic activity||cellular metabolic process||coenzyme binding	UDP-glucuronate decarboxylase	UDP-GLUCURONATE-DECARBOXYLASE-RXN	UDP-D-xylose and UDP-D-glucuronate biosynthesis	AT1G08200	UDP-D-apiose/UDP-D-xylose synthase 2 [Source:UniProtKB/Swiss-Prot;Acc:Q9SGE0]	OS01G0969100	UDP-D-apiose/UDP-D-xylose synthase [Source:UniProtKB/Swiss-Prot;Acc:Q8S9Z2]
SLR	8	156777509	156977509	GRMZM2G167865	8	156870015	156871127	1112	-1	---	---	---	---	---	---	---	AT3G19430	late embryogenesis abundant protein-related / LEA protein-related [Source:TAIR;Acc:AT3G19430]	OS01G0968300	Os01g0968300 protein; Putative root cap protein 1; Uncharacterized protein [Source:UniProtKB/TrEMBL;Acc:Q8SA01]
SLR	8	156777509	156977509	GRMZM2G167863	8	156872083	156872980	897	-1	---	Vacuolar protein sorting 55 containing protein [Source:UniProtKB/TrEMBL;Acc:B6U9T4]	vacuolar protein sorting 55 containing protein	vacuolar protein sorting 55 containing protein||vacuolar protein sorting 55 containing protein (LOC100285795), mRNA	---	---	---	AT3G11530	Vacuolar protein sorting 55 (VPS55) family protein [Source:TAIR;Acc:AT3G11530]	OS01G0966500	Vacuolar protein sorting 55 (VPS55) family protein [Source:Projected from Arabidopsis thaliana (AT3G11530) TAIR;Acc:AT3G11530]
SLR	8	156777509	156977509	GRMZM2G167767	8	156877289	156882664	5375	-1	---	Putative mitochondrial processing peptidase alpha subunit family protein [Source:UniProtKB/TrEMBL;Acc:K7V1E1]	---	catalytic activity||hypothetical protein LOC100384208||hypothetical protein LOC100384208 (LOC100384208), mRNA||metal ion binding||metalloendopeptidase activity||proteolysis||Putative uncharacterized protein||zinc ion binding	---	---	---	---	---	OS01G0966300	Os01g0966300 protein; Putative mitochondrial processing peptidase; Uncharacterized protein; cDNA clone:J033023J10, full insert sequence [Source:UniProtKB/TrEMBL;Acc:Q5JJV3]
SLR	8	156777509	156977509	GRMZM2G167766	8	156882020	156883032	1012	1	---	cofactor assembly, complex C (B6F) [Source:Projected from Arabidopsis thaliana (AT5G36120) TAIR;Acc:AT5G36120]	---	hypothetical protein LOC100382482||hypothetical protein LOC100382482 (LOC100382482), mRNA||membrane||Putative uncharacterized protein||TSA: Zea mays contig11436, mRNA sequence	---	---	---	AT5G36120	cofactor assembly, complex C (B6F) [Source:TAIR;Acc:AT5G36120]	OS01G0966200	cofactor assembly, complex C (B6F) [Source:Projected from Arabidopsis thaliana (AT5G36120) TAIR;Acc:AT5G36120]
SLR	8	156777509	156977509	GRMZM2G167758	8	156883955	156885825	1870	1	---	Nuclear transport factor 2 (NTF2) family protein [Source:Projected from Arabidopsis thaliana (AT5G04830) TAIR;Acc:AT5G04830]	---	hypothetical protein LOC100275228||hypothetical protein LOC100275228 (LOC100275228), mRNA||Putative uncharacterized protein	---	---	---	AT5G04830	Nuclear transport factor 2 (NTF2) family protein [Source:TAIR;Acc:AT5G04830]	OS01G0965900	Nuclear transport factor 2 (NTF2) family protein [Source:Projected from Arabidopsis thaliana (AT5G04830) TAIR;Acc:AT5G04830]
SLR	8	156777509	156977509	GRMZM2G470648	8	156887531	156888851	1320	1	---	---	---	---	---	---	---	---	---	---	---
SLR	8	156777509	156977509	GRMZM2G149587	8	156906971	156912759	5788	-1	---	ARABIDOPSIS TRITHORAX-RELATED PROTEIN 5 [Source:Projected from Arabidopsis thaliana (AT5G09790) TAIR;Acc:AT5G09790]	---	intracellular||protein binding||zinc ion binding	---	---	---	AT5G09790	Histone-lysine N-methyltransferase ATXR5 [Source:UniProtKB/Swiss-Prot;Acc:Q8VZJ1]	OS01G0965500	ARABIDOPSIS TRITHORAX-RELATED PROTEIN 5 [Source:Projected from Arabidopsis thaliana (AT5G09790) TAIR;Acc:AT5G09790]
SLR	8	156777509	156977509	GRMZM2G149535	8	156918424	156921822	3398	-1	---	---	---	cellular amino acid biosynthetic process||cytoplasm||glutamate 5-kinase activity||hypothetical protein LOC100217180||hypothetical protein LOC100217180 (LOC100217180), mRNA||proline biosynthetic process||Putative uncharacterized protein||pyrimidine nucleotide biosynthetic process||UMP kinase activity	UMP kinase	2.7.4.22-RXN||GLUTKIN-RXN||GLUTKIN-RXN	pyrimidine ribonucleotides interconversion||citrulline biosynthesis||proline biosynthesis I	AT3G18680	Amino acid kinase family protein [Source:TAIR;Acc:AT3G18680]	OS01G0965400	Amino acid kinase family protein [Source:Projected from Arabidopsis thaliana (AT3G18680) TAIR;Acc:AT3G18680]
SLR	8	163185326	163385326	AC183950.2_FG004	8	163214353	163217092	2739	1	---	---	---	---	---	---	---	AT1G13050	unknown protein; BEST Arabidopsis thaliana protein match is: unknown protein (TAIR:AT3G26350.1); Has 538 Blast hits to 510 proteins in 88 species: Archae - 0; Bacteria - 23; Metazoa - 81; Fungi - 36; Plants - 361; Viruses - 8; Other Eukaryotes - 29 /.../e: NCBI BLink). [Source:TAIR;Acc:AT1G13050]	OS01G0909000	Putative uncharacterized protein B1417F08.44; Putative uncharacterized protein P0456E05.17 [Source:UniProtKB/TrEMBL;Acc:Q8LQJ2]
SLR	8	163185326	163385326	AC183950.2_FG005	8	163218231	163219697	1466	-1	---	---	---	hypothetical protein LOC100274616||hypothetical protein LOC100274616 (LOC100274616), mRNA||Putative uncharacterized protein	---	---	---	AT2G36240	Pentatricopeptide repeat-containing protein At2g36240 [Source:UniProtKB/Swiss-Prot;Acc:Q9SJN2]	OS01G0908800	pentatricopeptide (PPR) repeat-containing protein [Source:Projected from Arabidopsis thaliana (AT2G36240) TAIR;Acc:AT2G36240]
SLR	8	163185326	163385326	GRMZM5G878615	8	163242789	163247999	5210	-1	---	Putative actin family protein isoform 1; Putative actin family protein isoform 2; Putative actin family protein isoform 3; Uncharacterized protein [Source:UniProtKB/TrEMBL;Acc:B4FM04]	---	ATP binding||Hypothetical protein LOC100280387||hypothetical protein LOC100280387 (LOC100280387), mRNA||phosphorylation||protein binding||Putative uncharacterized protein||transferase activity, transferring phosphorus-containing groups	---	---	---	---	---	---	---
SLR	8	163185326	163385326	GRMZM2G065893	8	163281489	163285589	4100	1	---	---	---	hypothetical protein LOC100279516||hypothetical protein LOC100279516 (LOC100279516), mRNA||protein binding||Putative uncharacterized protein||zinc ion binding	---	---	---	AT1G67800	Copine (Calcium-dependent phospholipid-binding protein) family [Source:TAIR;Acc:AT1G67800]	OS01G0908700	Copine III-like; Os01g0908700 protein [Source:UniProtKB/TrEMBL;Acc:Q5N6Z8]
SLR	8	163185326	163385326	GRMZM2G065971	8	163286934	163293539	6605	1	---	---	---	hypothetical protein LOC100274272||hypothetical protein LOC100274272 (LOC100274272), mRNA||membrane||metal ion transmembrane transporter activity||metal ion transport||Putative uncharacterized protein||transmembrane transport	---	---	---	AT3G19640	Magnesium transporter MRS2-3 [Source:UniProtKB/Swiss-Prot;Acc:Q9LJN2]	OS01G0908500	Magnesium transporter MRS2-F [Source:UniProtKB/Swiss-Prot;Acc:Q8L4S2]
SLR	8	163185326	163385326	GRMZM2G066024	8	163307256	163309969	2713	-1	ald2	Fructose-bisphosphate aldolase [Source:UniProtKB/TrEMBL;Acc:B4FWP0]	fructose-bisphosphate aldolase cytoplasmic isozyme	Fructose-bisphosphate aldolase (EC 4.1.2.13)||fructose-bisphosphate aldolase activity||fructose-bisphosphate aldolase cytoplasmic isozyme||fructose-bisphosphate aldolase cytoplasmic isozyme (LOC100283676), mRNA||glycolysis||hypothetical protein LOC100272913||hypothetical protein LOC100272913 (LOC100272913), mRNA||Putative uncharacterized protein||Transcribed locus, strongly similar to NP_00115004…	Fructose-bisphosphate aldolase	F16ALDOLASE-RXN	glycolysis III||Calvin-Benson-Bassham cycle||gluconeogenesis I||glycolysis I||glycolysis IV (plant cytosol)	AT5G03690	Aldolase superfamily protein [Source:TAIR;Acc:AT5G03690]	OS05G0402700	Fructose-bisphosphate aldolase [Source:UniProtKB/TrEMBL;Acc:Q0DIB5]
SLR	8	163185326	163385326	GRMZM5G824921	8	163339198	163339854	656	-1	---	---	---	---	---	---	---	---	---	---	---
SLR	8	163185326	163385326	GRMZM2G061419	8	163368913	163375102	6189	-1	---	---	---	hypothetical protein LOC100383406||hypothetical protein LOC100383406 (LOC100383406), mRNA||Putative uncharacterized protein	---	---	---	AT2G19880	Nucleotide-diphospho-sugar transferases superfamily protein [Source:TAIR;Acc:AT2G19880]	OS01G0906000	Os01g0906000 protein [Source:UniProtKB/TrEMBL;Acc:Q0JGT3]
SLR	8	163185326	163385326	GRMZM2G061396	8	163382029	163383354	1325	1	---	BCL-2 binding anthanogene-1 [Source:UniProtKB/TrEMBL;Acc:B6TXB6]	---	BCL-2 binding anthanogene-1||LOC100284773||LOC100284773 (pco067049), mRNA	---	---	---	AT5G40630	Ubiquitin-like superfamily protein [Source:TAIR;Acc:AT5G40630]	OS01G0907200	Os01g0907200 protein; P0497A05.5 protein; Uncharacterized protein [Source:UniProtKB/TrEMBL;Acc:Q8LIW6]
SLR	10	86984063	87184909	GRMZM2G028104	10	86984445	86986672	2227	1	---	3-N-debenzoyl-2-deoxytaxol N-benzoyltransferase; Uncharacterized protein [Source:UniProtKB/TrEMBL;Acc:B4G029]	3-N-debenzoyl-2-deoxytaxol N-benzoyltransferase	3-N-debenzoyl-2-deoxytaxol N-benzoyltransferase||3-N-debenzoyl-2-deoxytaxol N-benzoyltransferase (LOC100283365), mRNA||metabolic process||oxidation reduction||oxidoreductase activity||Putative uncharacterized protein||transferase activity, transferring acyl groups other than amino-acyl groups	---	---	---	---	---	OS05G0136900	Os05g0136900 protein; Putative uncharacterized protein OJ1127_B08.7; cDNA clone:J023039O14, full insert sequence [Source:UniProtKB/TrEMBL;Acc:Q75L39]
SLR	10	86984063	87184909	GRMZM2G028014	10	87007644	87011667	4023	1	---	Ubiquitin-protein ligase; Uncharacterized protein [Source:UniProtKB/TrEMBL;Acc:B4FTC1]	---	hypothetical protein LOC100273165||hypothetical protein LOC100273165 (LOC100273165), mRNA||Putative uncharacterized protein||Ubiquitin-protein ligase	---	---	---	AT4G05475	Putative F-box protein At4g05475 [Source:UniProtKB/Swiss-Prot;Acc:Q9M0U7]	OS02G0317300	Os02g0317300 protein; Putative N7 protein; cDNA clone:J023114H08, full insert sequence [Source:UniProtKB/TrEMBL;Acc:Q6Z846]
SLR	10	86984063	87184909	GRMZM2G122943	10	87082935	87085115	2180	1	---	---	---	hypothetical protein LOC100276511||hypothetical protein LOC100276511 (LOC100276511), mRNA||Putative uncharacterized protein	---	---	---	AT1G48300	unknown protein; FUNCTIONS IN: molecular_function unknown; INVOLVED IN: biological_process unknown; LOCATED IN: endomembrane system; EXPRESSED IN: 24 plant structures; EXPRESSED DURING: 15 growth stages; Has 96 Blast hits to 87 proteins in 37 specie /.../hae - 0; Bacteria - 2; Metazoa - 12; Fungi - 2; Plants - 65; Viruses - 0; Other Eukaryotes - 15 (source: NCBI BLink). [Source:TAIR;Acc:AT1G48300]	OS05G0137300	Os05g0137300 protein; Putative uncharacterized protein OJ1127_B08.12; cDNA clone:J013114P12, full insert sequence [Source:UniProtKB/TrEMBL;Acc:Q75L36]
SLR	10	86984063	87184909	GRMZM2G123029	10	87089587	87092722	3135	1	---	---	---	aspartic-type endopeptidase activity||Clone 298823 mRNA sequence||hypothetical protein LOC100280169||hypothetical protein LOC100280169 (LOC100280169), mRNA||lipid metabolic process||lysosome||proteolysis||Putative uncharacterized protein||sphingolipid metabolic process||Transcribed locus, moderately similar to NP_001146573.1 hypothetical protein LOC100280169 [Zea mays]	---	---	---	---	---	OS05G0137400	Aspartic proteinase [Source:UniProtKB/Swiss-Prot;Acc:P42211]
SLR	10	86984063	87184909	GRMZM5G851490	10	87094728	87099466	4738	-1	---	Putative WRKY DNA-binding domain superfamily protein [Source:UniProtKB/TrEMBL;Acc:K7TRG6]	---	regulation of transcription||sequence-specific DNA binding||Transcribed locus||transcription factor activity||type I hypersensitivity	---	---	---	---	---	---	---
SLR	10	86984063	87184909	GRMZM2G109062	10	87133277	87135674	2397	-1	---	---	---	hypothetical protein LOC100191529||hypothetical protein LOC100191529 (LOC100191529), mRNA||Putative uncharacterized protein||TSA: Zea mays contig14158, mRNA sequence||TSA: Zea mays contig46785, mRNA sequence||TSA: Zea mays contig65239, mRNA sequence	Palmitoyl-CoA hydrolase	THIOESTER-RXN	acyl-CoA hydrolysis	---	---	OS05G0137700	---
SLR	10	86984063	87184909	GRMZM2G109142	10	87159918	87161126	1208	-1	---	---	---	hypothetical protein LOC100277871||hypothetical protein LOC100277871 (LOC100277871), mRNA||Putative uncharacterized protein||Transcribed locus	Palmitoyl-CoA hydrolase	THIOESTER-RXN	acyl-CoA hydrolysis	---	---	OS05G0137700	---
SLR	10	86984063	87184909	GRMZM2G109175	10	87170334	87171070	736	1	---	---	---	---	---	---	---	---	---	---	---
SLR	10	124200500	124400500	AC203841.3_FG009	10	124230996	124237641	6645	-1	---	---	CAB2	CAB2||CAB2 (LOC100281582), mRNA||Putative uncharacterized protein	---	---	---	AT5G62130	Per1-like family protein [Source:TAIR;Acc:AT5G62130]	OS05G0220100	Os05g0220100 protein; Putative uncharacterized protein B1003C08.3; Putative uncharacterized protein OSJNBb0043H23.1; cDNA clone:J033113P15, full insert sequence [Source:UniProtKB/TrEMBL;Acc:Q75G54]
SLR	10	124200500	124400500	GRMZM2G173878	10	124299211	124301978	2767	1	RAB2B	Ras-related protein Rab-2-B [Source:UniProtKB/Swiss-Prot;Acc:P49104]	Ras-related protein Rab-2-B	ATP binding||GTP binding||GTP binding protein||GTP binding protein (rab2), mRNA||GTPase activity||intracellular||intracellular protein transport||nucleocytoplasmic transport||product:GTP binding protein||product:ras-related protein Rab-2-A||protein binding||protein transport||Putative uncharacterized proteinRas-related protein Rab-2-A ;||ras-related protein Rab-2-B||regulation of transcription, D…	---	---	---	AT4G17170	Ras-related protein RABB1c [Source:UniProtKB/Swiss-Prot;Acc:P92963]	OS04G0470100	OSJNBa0089K21.1 protein; Os04g0470100 protein; cDNA clone:006-204-F05, full insert sequence [Source:UniProtKB/TrEMBL;Acc:Q7XQN5]
SLR	10	124200500	124400500	GRMZM2G173865	10	124319315	124319826	511	-1	---	---	---	---	---	---	---	---	---	OS04G0470150	---
SLR	10	124200500	124400500	GRMZM2G173649	10	124320399	124326366	5967	-1	---	---	---	Clone 93853 mRNA sequence||hypothetical protein LOC100192926||hypothetical protein LOC100192926 (LOC100192926), mRNA||LOC100284787||LOC100284787 (pco096791), mRNA||membrane||Putative uncharacterized protein||TSA: Zea mays contig14798, mRNA sequence	---	---	---	AT3G57280	Protein FATTY ACID EXPORT 1, chloroplastic [Source:UniProtKB/Swiss-Prot;Acc:Q93V66]	OS04G0470300	OSJNBa0089K21.3 protein; Os04g0470300 protein; cDNA clone:006-202-G01, full insert sequence; cDNA clone:J023049G07, full insert sequence [Source:UniProtKB/TrEMBL;Acc:Q7XQN3]
SLR	10	124200500	124400500	GRMZM2G173633	10	124326541	124328226	1685	-1	---	myb domain protein 103 [Source:Projected from Arabidopsis thaliana (AT5G56110) TAIR;Acc:AT5G56110]	---	DNA binding||hypothetical protein LOC100279834||hypothetical protein LOC100279834 (LOC100279834), mRNA||Putative uncharacterized protein||R2R3 Myb protein Fragment	---	---	---	AT5G56110	myb domain protein 103 [Source:TAIR;Acc:AT5G56110]	---	---
SLR	10	124200500	124400500	GRMZM2G173597	10	124329915	124336025	6110	-1	---	AAP7; Uncharacterized protein [Source:UniProtKB/TrEMBL;Acc:C0PD92]	---	AAP7||LOC100283931||LOC100283931 (umc1272), mRNA||Putative uncharacterized protein	---	---	---	AT5G23810	Probable amino acid permease 7 [Source:UniProtKB/Swiss-Prot;Acc:Q9FF99]	OS04G0470700	OSJNBa0089K21.6 protein; Os04g0470700 protein; cDNA clone:J023081F09, full insert sequence [Source:UniProtKB/TrEMBL;Acc:Q7XQN0]
SLS	2	66297019	66497019	GRMZM2G154045	2	66382550	66383133	583	-1	---	---	---	---	---	---	---	---	---	---	---
SLS	8	12890258	13090258	GRMZM2G167085	8	12899611	12903846	4235	1	---	Delta-7-sterol-C5; Uncharacterized protein [Source:UniProtKB/TrEMBL;Acc:C0PJT8]	delta-7-sterol-C5	delta-7-sterol-C5||delta-7-sterol-C5 (LOC100282855), mRNA||endoplasmic reticulum||fatty acid biosynthetic process||iron ion binding||oxidation reduction||oxidoreductase activity||Putative uncharacterized protein	---	---	---	AT3G02580	Delta(7)-sterol-C5(6)-desaturase 1 [Source:UniProtKB/Swiss-Prot;Acc:Q39208]	OS01G0134500	Os01g0134500 protein; Putative sterol-C5(6)-desaturase; Uncharacterized protein; cDNA clone:J033069O22, full insert sequence [Source:UniProtKB/TrEMBL;Acc:Q5ZCK9]
SLS	8	12890258	13090258	GRMZM2G022972	8	12933210	12935796	2586	1	---	---	---	Clone 1599071 mRNA sequence	---	---	---	AT1G73805	Protein SAR DEFICIENT 1 [Source:UniProtKB/Swiss-Prot;Acc:Q9C9T2]	OS01G0134700	Calmodulin binding protein-like [Source:Projected from Arabidopsis thaliana (AT1G73805) TAIR;Acc:AT1G73805]
SLS	8	12890258	13090258	GRMZM2G097900	8	12989704	12991151	1447	-1	---	Calmodulin protein 2, touch-induced [Source:UniProtKB/TrEMBL;Acc:K7UU06]	calmodulin-related protein 2, touch-induced	calcium ion binding||calmodulin-related protein 2, touch-induced||calmodulin-related protein 2, touch-induced (LOC100284548), mRNA||LOC100286349||LOC100286349 (si606063b10), mRNA||Transcribed locus	---	---	---	AT1G66400	Probable calcium-binding protein CML23 [Source:UniProtKB/Swiss-Prot;Acc:Q9C8Y1]	OS01G0135700	Probable calcium-binding protein CML16 [Source:UniProtKB/Swiss-Prot;Acc:Q5ZCK5]
SLS	8	12890258	13090258	GRMZM2G333635	8	13044021	13044777	756	-1	---	Class I heat shock protein 1 [Source:UniProtKB/TrEMBL;Acc:K7VA55]	16.9 kDa class I heat shock protein 1	16.9 kDa class I heat shock protein 1||16.9 kDa class I heat shock protein 1 (LOC100282367), mRNA	---	---	---	AT5G59720	18.1 kDa class I heat shock protein [Source:UniProtKB/Swiss-Prot;Acc:P19037]	OS01G0136200	16.9 kDa class I heat shock protein 2 [Source:UniProtKB/Swiss-Prot;Acc:Q943E6]
SDR	8	66002556	66202556	AC194112.3_FG001	8	66098326	66099375	1049	-1	---	---	---	membrane	---	---	---	AT2G13610	ABC transporter G family member 5 [Source:UniProtKB/Swiss-Prot;Acc:Q9SIT6]	---	---
SDR	8	66002556	66202556	GRMZM2G492915	8	66099560	66103119	3559	1	---	---	---	chromatin assembly or disassembly||Clone 1697977 mRNA sequence||nucleus	---	---	---	AT1G66740	Probable histone chaperone ASF1A [Source:UniProtKB/Swiss-Prot;Acc:Q9C9M6]	---	---
SDR	8	66002556	66202556	GRMZM5G805874	8	66107628	66109524	1896	1	---	Putative MATE efflux family protein [Source:UniProtKB/TrEMBL;Acc:K7V158]	---	antiporter activity||drug transmembrane transport||drug transmembrane transporter activity||membrane||transmembrane transport	---	---	---	AT1G15150	MATE efflux family protein [Source:TAIR;Acc:AT1G15150]	OS05G0554000	cDNA clone:001-123-D07, full insert sequence [Source:UniProtKB/TrEMBL;Acc:B7EXY0]
SDR	8	66002556	66202556	GRMZM2G101042	8	66141692	66146970	5278	-1	---	39S ribosomal protein L12; Uncharacterized protein [Source:UniProtKB/TrEMBL;Acc:B4G1F2]	---	39S ribosomal protein L12||39S ribosomal protein L12 (LOC100286104), mRNA||39S ribosomal protein L12Putative uncharacterized protein ;||Clone 1450523 mRNA sequence||hypothetical protein LOC100383916||hypothetical protein LOC100383916 (LOC100383916), mRNA||intracellular||isomerase activity||Putative uncharacterized protein||ribosome||structural constituent of ribosome||translation||TSA: Zea mays c…	---	---	---	AT1G70190	Ribosomal protein L7/L12, oligomerisation;Ribosomal protein L7/L12, C-terminal/adaptor protein ClpS-like [Source:TAIR;Acc:AT1G70190]	OS05G0554100	Os05g0554100 protein; Putative 50S ribosomal protein L12; cDNA clone:J033000J03, full insert sequence; cDNA clone:J033063K17, full insert sequence [Source:UniProtKB/TrEMBL;Acc:Q6I629]
SDR	9	136671374	136871374	GRMZM2G443785	9	136701032	136703144	2112	-1	---	Transferase; Uncharacterized protein [Source:UniProtKB/TrEMBL;Acc:B4FA65]	---	hypothetical protein LOC100191794||LOC100191794||LOC100191794 (umc2341), mRNA||Putative uncharacterized protein||transferase activity, transferring glycosyl groups||Transferase, transferring glycosyl groups	---	---	---	AT4G02130	Probable galacturonosyltransferase-like 6 [Source:UniProtKB/Swiss-Prot;Acc:O04253]	---	---
SDR	9	136671374	136871374	GRMZM2G134484	9	136765068	136765722	654	1	---	---	---	aminoacyl-tRNA ligase activity||ATP binding||cytoplasm||nucleotide binding||Transcribed locus||translation||tRNA aminoacylation for protein translation	---	---	---	AT4G14819	Protein of unknown function (DUF1677) [Source:TAIR;Acc:AT4G14819]	OS03G0665700	Os03g0665700 protein; Putative uncharacterized protein OSJNBa0056E06.20 [Source:UniProtKB/TrEMBL;Acc:Q75H92]
SDR	9	136671374	136871374	GRMZM2G134476	9	136769760	136771575	1815	1	---	---	---	Chaperone protein dnaJ||heat shock protein binding||hypothetical protein LOC100274587||hypothetical protein LOC100274587 (LOC100274587), mRNA||LOC100285610||LOC100285610 (pco121378), mRNA||Putative uncharacterized protein	---	---	---	AT1G56300	Chaperone DnaJ-domain superfamily protein [Source:TAIR;Acc:AT1G56300]	OS03G0300600	DnaJ, putative, expressed; Os03g0300600 protein; cDNA clone:006-204-F12, full insert sequence; cDNA clone:006-302-E10, full insert sequence; cDNA clone:J023038C19, full insert sequence [Source:UniProtKB/TrEMBL;Acc:Q10MP5]
SDR	9	136671374	136871374	GRMZM2G134471	9	136774775	136779003	4228	-1	---	---	---	---	---	---	---	AT5G11240	transducin family protein / WD-40 repeat family protein [Source:TAIR;Acc:AT5G11240]	OS03G0300300	Os03g0300300 protein; Transducin family protein, putative, expressed; cDNA clone:J013074C22, full insert sequence [Source:UniProtKB/TrEMBL;Acc:Q10MP8]
SDR	9	136671374	136871374	GRMZM2G134424	9	136780280	136786670	6390	1	---	Programmed cell death protein 2; Uncharacterized protein [Source:UniProtKB/TrEMBL;Acc:B4FJG9]	programmed cell death protein 2	cytoplasm||hypothetical protein LOC100382774||hypothetical protein LOC100382774 (LOC100382774), mRNA||programmed cell death protein 2||programmed cell death protein 2 (LOC100283141), mRNA||Putative uncharacterized protein||TSA: Zea mays contig37806, mRNA sequence||zinc ion binding	---	---	---	AT4G02220	zinc finger (MYND type) family protein / programmed cell death 2 C-terminal domain-containing protein [Source:TAIR;Acc:AT4G02220]	---	---
SDR	9	136671374	136871374	GRMZM2G429972	9	136787494	136793177	5683	1	---	---	---	Hypothetical protein LOC100275760||hypothetical protein LOC100383861||hypothetical protein LOC100383861 (LOC100383861), mRNA||Putative uncharacterized protein||Transcribed locus, moderately similar to NP_001174609.1 Os06g0158200 [Oryza sativa Japonica Group]	---	---	---	---	---	---	---
SDR	9	136671374	136871374	GRMZM2G115762	9	136802112	136804416	2304	1	---	Glycosyltransferase 5 [Source:UniProtKB/TrEMBL;Acc:K7W0A9]	glycosyltransferase 5	glycosyltransferase 5||glycosyltransferase 5 (LOC100283706), mRNA||integral to membrane||Putative uncharacterized protein||transferase activity, transferring hexosyl groups	---	---	---	AT4G02500	Xyloglucan 6-xylosyltransferase 2 [Source:UniProtKB/Swiss-Prot;Acc:O22775]	OS03G0300000	Os03g0300000 protein [Source:UniProtKB/TrEMBL;Acc:Q0DSM1]
SDR	9	136671374	136871374	GRMZM2G415117	9	136805401	136808996	3595	-1	---	Putative pyridoxal phosphate (PLP)-dependent transferase family protein [Source:UniProtKB/TrEMBL;Acc:K7VMN7]	---	biosynthetic process||cellular amino acid metabolic process||pyridoxal phosphate binding||transaminase activity||transferase activity, transferring nitrogenous groups	LL-diaminopimelate aminotransferase	RXN-7737	lysine biosynthesis VI	AT4G33680	LL-diaminopimelate aminotransferase, chloroplastic [Source:UniProtKB/Swiss-Prot;Acc:Q93ZN9]	OS03G0299900	Probable LL-diaminopimelate aminotransferase, chloroplastic [Source:UniProtKB/Swiss-Prot;Acc:Q10MQ2]
SDR	9	136671374	136871374	GRMZM2G148930	9	136829153	136830315	1162	-1	---	---	---	hypothetical protein LOC100192467||LOC100192467||LOC100192467 (si605009f09), mRNA||Putative uncharacterized protein||type I hypersensitivity	---	---	---	AT3G10985	senescence associated gene 20 [Source:TAIR;Acc:AT3G10985]	OS03G0299600	Os03g0299600 protein [Source:UniProtKB/TrEMBL;Acc:Q0DSM5]
SDR	9	136671374	136871374	GRMZM2G030293	9	136867378	136869080	1702	1	RPS28	40S ribosomal protein S28 [Source:UniProtKB/Swiss-Prot;Acc:P46302]	40S ribosomal protein S28	40S ribosomal protein S28||40S ribosomal protein S28 (LOC100280891), mRNA||40S ribosomal protein S28Putative uncharacterized protein ;||intracellular||ribosomal protein S28||ribosomal protein S28 (rps28), mRNA||ribosome||structural constituent of ribosome||Transcribed locus||translation	---	---	---	AT5G03850	40S ribosomal protein S28-1 [Source:UniProtKB/Swiss-Prot;Acc:Q9SR73]	OS10G0411700	Os03g0167100 protein; Os10g0411700 protein [Source:UniProtKB/TrEMBL;Acc:Q0IXR7]
SDS	7	168304086	168505013	GRMZM2G177715	7	168387780	168390017	2237	1	---	---	---	---	---	---	---	---	---	OS07G0635800	Os07g0635800 protein; Selenium-binding protein-like [Source:UniProtKB/TrEMBL;Acc:Q8LIR0]
SDS	7	168304086	168505013	GRMZM2G477325	7	168401590	168402719	1129	1	pmpm5	Hydrophobic protein LTI6A; Uncharacterized protein [Source:UniProtKB/TrEMBL;Acc:B4FFP9]	hydrophobic protein LTI6A	hydrophobic protein LTI6A||hydrophobic protein LTI6A (LOC100281012), mRNA||hydrophobic protein LTI6A (LOC100286274), mRNA||Hydrophobic protein LTI6APutative uncharacterized protein ;||Hypothetical protein LOC100193619||integral to membrane||TSA: Zea mays contig43997, mRNA sequence	---	---	---	AT3G05890	Hydrophobic protein RCI2B [Source:UniProtKB/Swiss-Prot;Acc:Q9ZNS6]	OS07G0635900	Hydrophobic protein LTI6A [Source:UniProtKB/Swiss-Prot;Acc:Q8H5T6]
SDS	7	168304086	168505013	GRMZM2G082365	7	168403976	168405995	2019	-1	---	---	---	Hypothetical protein LOC100384182||hypothetical protein LOC100384182 (LOC100384182), mRNA||pseudouridine synthase activity||pseudouridine synthesis||RNA binding||RNA modification||RNA processing	---	---	---	AT3G57150	H/ACA ribonucleoprotein complex subunit 4 [Source:UniProtKB/Swiss-Prot;Acc:Q9LD90]	OS03G0370500	H/ACA ribonucleoprotein complex subunit 4, putative, expressed; Os03g0370500 protein; Putative centromere/microtubule binding protein; cDNA clone:001-113-E01, full insert sequence [Source:UniProtKB/TrEMBL;Acc:Q10KT9]
SDS	7	168304086	168505013	GRMZM2G082318	7	168406916	168408516	1600	1	---	---	---	DNA binding||hypothetical protein LOC100273696||LOC100273696||LOC100273696 (si687048c12), mRNA||Putative uncharacterized protein	---	---	---	AT3G04930	DNA-binding storekeeper protein-related transcriptional regulator [Source:TAIR;Acc:AT3G04930]	OS07G0636100	Os07g0636100 protein; cDNA clone:J013146D06, full insert sequence [Source:UniProtKB/TrEMBL;Acc:Q0D4B7]
SDS	7	168304086	168505013	GRMZM2G700337	7	168409695	168410064	369	1	---	---	---	---	---	---	---	---	---	---	---
SDS	7	168304086	168505013	GRMZM2G126816	7	168447432	168448657	1225	1	---	---	---	---	---	---	---	---	---	---	---
SDS	7	168304086	168505013	GRMZM2G126774	7	168449142	168468670	19528	1	---	chromatin remodeling factor18 [Source:Projected from Arabidopsis thaliana (AT1G48310) TAIR;Acc:AT1G48310]	---	ATP binding||DNA binding||helicase activity||nucleic acid binding||Putative uncharacterized protein	---	---	---	AT1G48310	chromatin remodeling factor18 [Source:TAIR;Acc:AT1G48310]	OS07G0636200	Os07g0636200 protein; SWI/SNF-related matrix-associated actin-dependent regulator of chromatin a-like; cDNA clone:J013169J18, full insert sequence [Source:UniProtKB/TrEMBL;Acc:Q69WP6]
SDS	7	168304086	168505013	GRMZM2G427090	7	168469827	168473075	3248	1	---	---	---	Putative uncharacterized protein	---	---	---	AT4G01790	Ribosomal protein L7Ae/L30e/S12e/Gadd45 family protein [Source:TAIR;Acc:AT4G01790]	OS07G0636400	Os07g0636400 protein; RNaseP-associated protein-like [Source:UniProtKB/TrEMBL;Acc:Q7XIX6]
SDS	7	168304086	168505013	GRMZM2G126706	7	168482609	168486998	4389	1	---	---	ribonuclease P	Putative uncharacterized protein||ribonuclease P||ribonuclease P (LOC100285816), mRNA	---	---	---	AT4G01790	Ribosomal protein L7Ae/L30e/S12e/Gadd45 family protein [Source:TAIR;Acc:AT4G01790]	OS07G0636400	Os07g0636400 protein; RNaseP-associated protein-like [Source:UniProtKB/TrEMBL;Acc:Q7XIX6]
SDS	7	168304086	168505013	GRMZM2G427073	7	168487696	168488534	838	-1	---	---	---	Clone 300968 mRNA sequence	---	---	---	AT4G23690	Dirigent protein 6 [Source:UniProtKB/Swiss-Prot;Acc:Q9SUQ8]	OS07G0643800	Os07g0643800 protein [Source:UniProtKB/TrEMBL;Acc:Q0D465]
SFR	1	9892614	10092614	GRMZM2G178571	1	9911961	9922566	10605	1	---	Core-2/I-branching beta-1,6-N-acetylglucosaminyltransferase family protein [Source:Projected from Arabidopsis thaliana (AT3G24040) TAIR;Acc:AT3G24040]	---	acetylglucosaminyltransferase activity||hypothetical protein LOC100383031||hypothetical protein LOC100383031 (LOC100383031), mRNA||membrane||Putative uncharacterized protein||Transcribed locus, strongly similar to NP_001169180.1 hypothetical protein LOC100383031 [Zea mays]	---	---	---	AT3G24040	Core-2/I-branching beta-1,6-N-acetylglucosaminyltransferase family protein [Source:TAIR;Acc:AT3G24040]	---	---
SFR	1	9892614	10092614	GRMZM2G062933	1	9955811	9958385	2574	-1	---	---	---	binding	---	---	---	AT3G06210	ARM repeat superfamily protein [Source:TAIR;Acc:AT3G06210]	---	---
SFR	1	9892614	10092614	GRMZM2G062841	1	9989512	9992709	3197	-1	---	Tankyrase 1 [Source:UniProtKB/TrEMBL;Acc:B6UDX0]	---	LOC100286066||LOC100286066 (cl14031_1), mRNA||Putative uncharacterized protein||Tankyrase 1	---	---	---	AT3G09890	Ankyrin repeat family protein [Source:TAIR;Acc:AT3G09890]	OS03G0145800	Os03g0145800 protein [Source:UniProtKB/TrEMBL;Acc:Q0DV72]
SFR	1	9892614	10092614	GRMZM2G062724	1	10033094	10037438	4344	1	---	---	---	Hypothetical protein LOC100192089||hypothetical protein LOC100192089 (LOC100192089), mRNA||protein binding||Putative uncharacterized protein||zinc ion binding	---	---	---	AT5G22920	CHY-type/CTCHY-type/RING-type Zinc finger protein [Source:TAIR;Acc:AT5G22920]	OS03G0145900	---
SFR	1	9892614	10092614	GRMZM2G062635	1	10045381	10046582	1201	-1	---	---	---	---	---	---	---	AT5G61500	Autophagy-related protein 3 [Source:UniProtKB/Swiss-Prot;Acc:Q0WWQ1]	OS10G0560450	---
SFR	1	9892614	10092614	GRMZM2G038485	1	10088391	10089626	1235	1	---	Cyclin-dependent kinases regulatory subunit [Source:UniProtKB/TrEMBL;Acc:B6SLG7]	---	cell cycle||Cyclin-dependent kinases regulatory subunit||Cyclin-dependent kinases regulatory subunitDrought responsive protein CKS2Putative uncharacterized protein ;;||cyclin-dependent protein kinase regulator activity||LOC100282062||LOC100282062 (IDP847), mRNA	---	---	---	AT2G27970	Cyclin-dependent kinases regulatory subunit 2 [Source:UniProtKB/Swiss-Prot;Acc:Q9SJJ5]	OS03G0146300	Cyclin-dependent kinases regulatory subunit 1 [Source:UniProtKB/Swiss-Prot;Acc:Q6PS57]
SFS	7	168304086	168505013	GRMZM2G177715	7	168387780	168390017	2237	1	---	---	---	---	---	---	---	---	---	OS07G0635800	Os07g0635800 protein; Selenium-binding protein-like [Source:UniProtKB/TrEMBL;Acc:Q8LIR0]
SFS	7	168304086	168505013	GRMZM2G477325	7	168401590	168402719	1129	1	pmpm5	Hydrophobic protein LTI6A; Uncharacterized protein [Source:UniProtKB/TrEMBL;Acc:B4FFP9]	hydrophobic protein LTI6A	hydrophobic protein LTI6A||hydrophobic protein LTI6A (LOC100281012), mRNA||hydrophobic protein LTI6A (LOC100286274), mRNA||Hydrophobic protein LTI6APutative uncharacterized protein ;||Hypothetical protein LOC100193619||integral to membrane||TSA: Zea mays contig43997, mRNA sequence	---	---	---	AT3G05890	Hydrophobic protein RCI2B [Source:UniProtKB/Swiss-Prot;Acc:Q9ZNS6]	OS07G0635900	Hydrophobic protein LTI6A [Source:UniProtKB/Swiss-Prot;Acc:Q8H5T6]
SFS	7	168304086	168505013	GRMZM2G082365	7	168403976	168405995	2019	-1	---	---	---	Hypothetical protein LOC100384182||hypothetical protein LOC100384182 (LOC100384182), mRNA||pseudouridine synthase activity||pseudouridine synthesis||RNA binding||RNA modification||RNA processing	---	---	---	AT3G57150	H/ACA ribonucleoprotein complex subunit 4 [Source:UniProtKB/Swiss-Prot;Acc:Q9LD90]	OS03G0370500	H/ACA ribonucleoprotein complex subunit 4, putative, expressed; Os03g0370500 protein; Putative centromere/microtubule binding protein; cDNA clone:001-113-E01, full insert sequence [Source:UniProtKB/TrEMBL;Acc:Q10KT9]
SFS	7	168304086	168505013	GRMZM2G082318	7	168406916	168408516	1600	1	---	---	---	DNA binding||hypothetical protein LOC100273696||LOC100273696||LOC100273696 (si687048c12), mRNA||Putative uncharacterized protein	---	---	---	AT3G04930	DNA-binding storekeeper protein-related transcriptional regulator [Source:TAIR;Acc:AT3G04930]	OS07G0636100	Os07g0636100 protein; cDNA clone:J013146D06, full insert sequence [Source:UniProtKB/TrEMBL;Acc:Q0D4B7]
SFS	7	168304086	168505013	GRMZM2G700337	7	168409695	168410064	369	1	---	---	---	---	---	---	---	---	---	---	---
SFS	7	168304086	168505013	GRMZM2G126816	7	168447432	168448657	1225	1	---	---	---	---	---	---	---	---	---	---	---
SFS	7	168304086	168505013	GRMZM2G126774	7	168449142	168468670	19528	1	---	chromatin remodeling factor18 [Source:Projected from Arabidopsis thaliana (AT1G48310) TAIR;Acc:AT1G48310]	---	ATP binding||DNA binding||helicase activity||nucleic acid binding||Putative uncharacterized protein	---	---	---	AT1G48310	chromatin remodeling factor18 [Source:TAIR;Acc:AT1G48310]	OS07G0636200	Os07g0636200 protein; SWI/SNF-related matrix-associated actin-dependent regulator of chromatin a-like; cDNA clone:J013169J18, full insert sequence [Source:UniProtKB/TrEMBL;Acc:Q69WP6]
SFS	7	168304086	168505013	GRMZM2G427090	7	168469827	168473075	3248	1	---	---	---	Putative uncharacterized protein	---	---	---	AT4G01790	Ribosomal protein L7Ae/L30e/S12e/Gadd45 family protein [Source:TAIR;Acc:AT4G01790]	OS07G0636400	Os07g0636400 protein; RNaseP-associated protein-like [Source:UniProtKB/TrEMBL;Acc:Q7XIX6]
SFS	7	168304086	168505013	GRMZM2G126706	7	168482609	168486998	4389	1	---	---	ribonuclease P	Putative uncharacterized protein||ribonuclease P||ribonuclease P (LOC100285816), mRNA	---	---	---	AT4G01790	Ribosomal protein L7Ae/L30e/S12e/Gadd45 family protein [Source:TAIR;Acc:AT4G01790]	OS07G0636400	Os07g0636400 protein; RNaseP-associated protein-like [Source:UniProtKB/TrEMBL;Acc:Q7XIX6]
SFS	7	168304086	168505013	GRMZM2G427073	7	168487696	168488534	838	-1	---	---	---	Clone 300968 mRNA sequence	---	---	---	AT4G23690	Dirigent protein 6 [Source:UniProtKB/Swiss-Prot;Acc:Q9SUQ8]	OS07G0643800	Os07g0643800 protein [Source:UniProtKB/TrEMBL;Acc:Q0D465]
SFS	7	169438827	169638827	GRMZM2G120971	7	169443255	169445850	2595	-1	---	---	---	DNA binding||G-protein coupled receptor protein signaling pathway||hypothetical protein LOC100384760||hypothetical protein LOC100384760 (LOC100384760), mRNA||integral to membrane||nucleus||oxytocin receptor activity||protein binding||Putative uncharacterized protein||transcription||transcription regulator activity	---	---	---	AT5G05140	Probable mediator of RNA polymerase II transcription subunit 26b [Source:UniProtKB/Swiss-Prot;Acc:Q9FHK9]	OS07G0642600	Os07g0642600 protein [Source:UniProtKB/TrEMBL;Acc:Q0D472]
SFS	7	169438827	169638827	GRMZM2G120954	7	169451699	169456757	5058	1	---	---	---	hypothetical protein LOC100216981||hypothetical protein LOC100216981 (LOC100216981), mRNA||Putative uncharacterized protein||TSA: Zea mays contig24768, mRNA sequence	---	---	---	---	---	OS07G0642800	Os07g0642800 protein; Putative uncharacterized protein OJ1003_C06.117; Putative uncharacterized protein P0524G08.133; cDNA clone:J033059M22, full insert sequence [Source:UniProtKB/TrEMBL;Acc:Q7XHY6]
SFS	7	169438827	169638827	GRMZM2G130398	7	169533901	169538932	5031	1	---	Proteasome subunit alpha type [Source:UniProtKB/TrEMBL;Acc:B4FU37]	proteasome subunit alpha type 3	endopeptidase activity||proteasome core complex||proteasome core complex, alpha-subunit complex||Proteasome subunit alpha type (EC 3.4.25.1)||proteasome subunit alpha type 3||proteasome subunit alpha type 3 (LOC100283094), mRNA||proteasome subunit alpha type 3 (LOC100285986), mRNA||proteolysis involved in cellular protein catabolic process||threonine-type endopeptidase activity||ubiquitin-depende…	---	---	---	AT2G27020	Proteasome subunit alpha type-3 [Source:UniProtKB/Swiss-Prot;Acc:O23715]	OS01G0811100	Proteasome subunit alpha type-3 [Source:UniProtKB/Swiss-Prot;Acc:Q9LSU0]
SFS	7	169438827	169638827	AC211504.4_FG003	7	169585017	169588026	3009	1	---	---	---	hydrolase activity||metabolic process	---	---	---	AT5G23530	Probable carboxylesterase 18 [Source:UniProtKB/Swiss-Prot;Acc:Q9LT10]	OS07G0643100	Os07g0643100 protein; Putative esterase; cDNA clone:002-153-H02, full insert sequence [Source:UniProtKB/TrEMBL;Acc:Q8H5P9]
SFS	9	7623534	7823536	GRMZM2G080103	9	7648692	7650092	1400	1	---	---	---	Transcribed locus, moderately similar to XP_002436703.1 hypothetical protein SORBIDRAFT_10g007240 [Sorghum bicolor]	---	---	---	---	---	OS06G0215100	Os06g0215100 protein; cDNA, clone: J090029F19, full insert sequence [Source:UniProtKB/TrEMBL;Acc:A3B9M6]
SFS	9	7623534	7823536	GRMZM2G080120	9	7659984	7663426	3442	-1	---	C2H2 and C2HC zinc fingers superfamily protein [Source:Projected from Arabidopsis thaliana (AT1G49590) TAIR;Acc:AT1G49590]	nucleic acid binding protein	nucleic acid binding||nucleic acid binding protein||nucleic acid binding protein (LOC100285446), mRNA||Putative uncharacterized protein||zinc ion binding	---	---	---	AT1G49590	C2H2 and C2HC zinc fingers superfamily protein [Source:TAIR;Acc:AT1G49590]	OS06G0215200	Formin-binding protein-related-like; Os06g0215200 protein; cDNA clone:J013038O15, full insert sequence [Source:UniProtKB/TrEMBL;Acc:Q69Y13]
SFS	9	7623534	7823536	GRMZM2G152177	9	7699271	7702089	2818	-1	---	---	---	hypothetical protein LOC100217112||LOC100217112||LOC100217112 (IDP760), mRNA||Putative uncharacterized protein	---	---	---	AT4G33380	unknown protein; Has 194 Blast hits to 189 proteins in 23 species: Archae - 0; Bacteria - 0; Metazoa - 0; Fungi - 0; Plants - 184; Viruses - 0; Other Eukaryotes - 10 (source: NCBI BLink). [Source:TAIR;Acc:AT4G33380]	OS06G0214100	Os06g0214100 protein; Putative uncharacterized protein P0537F07.7; Putative uncharacterized protein P0701E03.46 [Source:UniProtKB/TrEMBL;Acc:Q69Y23]
SFS	9	7623534	7823536	GRMZM2G408174	9	7723501	7724262	761	-1	---	---	---	hypothetical protein LOC100194337||hypothetical protein LOC100194337 (LOC100194337), mRNA||Putative uncharacterized protein	---	---	---	AT1G20430	unknown protein; Has 29 Blast hits to 29 proteins in 10 species: Archae - 0; Bacteria - 0; Metazoa - 0; Fungi - 0; Plants - 29; Viruses - 0; Other Eukaryotes - 0 (source: NCBI BLink). [Source:TAIR;Acc:AT1G20430]	OS06G0213900	Os06g0213900 protein; Putative uncharacterized protein P0537F07.3; Putative uncharacterized protein P0701E03.42; cDNA clone:002-119-B06, full insert sequence [Source:UniProtKB/TrEMBL;Acc:Q69Y26]
SFS	9	7623534	7823536	GRMZM2G480850	9	7771309	7772076	767	-1	---	CP12-1 [Source:UniProtKB/TrEMBL;Acc:B6U3H3]	CP12-1	CP12-1||CP12-1 (LOC100281649), mRNA	Glyceraldehyde-3-phosphate dehydrogenase (phosphorylating)	GAPOXNPHOSPHN-RXN	glycolysis III||gluconeogenesis I||glycolysis I||glycolysis IV (plant cytosol)	AT3G62410	Calvin cycle protein CP12-2, chloroplastic [Source:UniProtKB/Swiss-Prot;Acc:Q9LZP9]	OS01G0303000	Os01g0303000 protein; P0035H10.18 protein; Putative CP12; Uncharacterized protein; cDNA clone:001-009-C09, full insert sequence; cDNA clone:J033080D15, full insert sequence [Source:UniProtKB/TrEMBL;Acc:Q9FP25]
SFS	9	154236524	154436524	GRMZM2G303312	9	154242292	154250771	8479	-1	---	---	---	hypothetical protein LOC100193484||hypothetical protein LOC100193484 (LOC100193484), mRNA||Putative uncharacterized protein	---	---	---	AT1G09810	evolutionarily conserved C-terminal region 11 [Source:TAIR;Acc:AT1G09810]	OS05G0105600	Os05g0105600 protein; Putative uncharacterized protein OSJNBb0035J08.8; Putative uncharacterized protein P0668H12.23; cDNA clone:J023026D10, full insert sequence [Source:UniProtKB/TrEMBL;Acc:Q75M14]
SFS	9	154236524	154436524	GRMZM2G153152	9	154300438	154302075	1637	1	---	---	---	Clone 323717 mRNA sequence	---	---	---	AT3G61140	COP9 signalosome complex subunit 1 [Source:UniProtKB/Swiss-Prot;Acc:P45432]	OS03G0116500	COP9 signalosome complex subunit 1, putative, expressed; Os03g0116500 protein; cDNA clone:J033070E21, full insert sequence [Source:UniProtKB/TrEMBL;Acc:Q10SN3]
SFS	9	154236524	154436524	GRMZM5G829967	9	154305817	154307321	1504	1	---	---	---	---	---	---	---	AT3G61140	COP9 signalosome complex subunit 1 [Source:UniProtKB/Swiss-Prot;Acc:P45432]	OS03G0116500	COP9 signalosome complex subunit 1, putative, expressed; Os03g0116500 protein; cDNA clone:J033070E21, full insert sequence [Source:UniProtKB/TrEMBL;Acc:Q10SN3]
SFS	9	154236524	154436524	GRMZM2G467007	9	154307169	154311241	4072	-1	---	---	---	blood coagulation||catalytic/ hydrolase||catalytic/ hydrolase (LOC100283621), mRNA||Clone 286581 mRNA sequence||G-protein coupled receptor protein signaling pathway||hypothetical protein LOC100272325||integral to membrane||LOC100272325||LOC100272325 (umc2763), mRNA||Putative uncharacterized protein||thrombin receptor activity	---	---	---	---	---	OS03G0116300	Hydrolase, alpha/beta fold family protein, expressed; cDNA, clone: J100028A19, full insert sequence; cDNA, clone: J100047K06, full insert sequence [Source:UniProtKB/TrEMBL;Acc:Q10SN6]
SFS	9	154236524	154436524	GRMZM2G466984	9	154313220	154314685	1465	1	---	---	---	ATP binding||chromosome||DNA binding||DNA topoisomerase (ATP-hydrolyzing) activity||DNA topological change||structural molecule activity||viral capsid	---	---	---	---	---	---	---
SFS	9	154236524	154436524	GRMZM2G064612	9	154330471	154333139	2668	1	---	Arginine/serine-rich splicing factor RSP41 isoform 1; Arginine/serine-rich splicing factor RSP41 isoform 2; Arginine/serine-rich splicing factor RSP41 isoform 3; Uncharacterized protein [Source:UniProtKB/TrEMBL;Acc:B4FCS1]	---	Arginine/serine-rich splicing factor RSP41||hypothetical protein LOC100192821||hypothetical protein LOC100192821 (LOC100192821), mRNA||nucleic acid binding||Putative uncharacterized protein	---	---	---	AT3G61860	Serine/arginine-rich splicing factor RS31 [Source:UniProtKB/Swiss-Prot;Acc:P92964]	---	---
SFS	9	154236524	154436524	GRMZM2G064600	9	154335371	154336711	1340	1	---	Putative mitochondrial import inner membrane translocase subunit TIM23 family protein; Uncharacterized protein [Source:UniProtKB/TrEMBL;Acc:C4J9Z7]	mitochondrial import inner membrane translocase subunit tim23	binding||catalytic activity||metabolic process||mitochondrial import inner membrane translocase subunit tim23||mitochondrial import inner membrane translocase subunit tim23 (LOC100283668), nuclear gene encoding mitochondrial protein, mRNA||mitochondrial inner membrane||protein transport||protein transporter activity||Putative uncharacterized protein	---	---	---	AT1G17530	Mitochondrial import inner membrane translocase subunit TIM23-1 [Source:UniProtKB/Swiss-Prot;Acc:Q9LNQ1]	OS03G0114900	Mitochondrial import inner membrane translocase subunit Tim17 family protein, expressed; Os03g0114900 protein; Putative mitochondrial inner membrane protein; cDNA clone:J033148L11, full insert sequence [Source:UniProtKB/TrEMBL;Acc:Q8GZW5]
SFS	9	154236524	154436524	GRMZM2G064563	9	154337521	154341247	3726	-1	---	Major Facilitator family protein; Major Facilitator superfamily protein [Source:UniProtKB/TrEMBL;Acc:B6TBQ0]	major Facilitator superfamily protein	chloride transport||Major Facilitator superfamily protein||major Facilitator superfamily protein (LOC100283588), mRNA||membrane||Putative uncharacterized protein||transmembrane transport||transport||voltage-gated chloride channel activity	---	---	---	AT3G49310	Major facilitator superfamily protein [Source:TAIR;Acc:AT3G49310]	OS03G0114800	DUF791 domain protein; Expressed protein; Os03g0114800 protein; Putative transporter; cDNA clone:J013023A12, full insert sequence [Source:UniProtKB/TrEMBL;Acc:Q8GZW6]
SFS	9	154236524	154436524	GRMZM2G393529	9	154366270	154367471	1201	-1	---	---	---	hypothetical protein LOC100275828||hypothetical protein LOC100275828 (LOC100275828), mRNA||hypothetical protein LOC100275875||hypothetical protein LOC100275875 (LOC100275875), mRNA||Putative uncharacterized protein	---	---	---	---	---	OS03G0113900	Expressed protein; Os03g0113900 protein; Putative uncharacterized protein OSJNBa0090O10.8; cDNA clone:002-157-D07, full insert sequence [Source:UniProtKB/TrEMBL;Acc:Q8GZX5]
SFS	9	154236524	154436524	GRMZM2G092776	9	154377546	154383938	6392	1	---	Putative DUF26 domain receptor-like protein kinase; Receptor protein kinase CRINKLY4 [Source:UniProtKB/TrEMBL;Acc:B6TWE9]	receptor protein kinase CRINKLY4	ATP binding||homoiothermy||hypothetical protein LOC100193799||hypothetical protein LOC100193799 (LOC100193799), mRNA||ice binding||protein amino acid phosphorylation||protein kinase activity||protein serine/threonine kinase activity||Putative uncharacterized protein||receptor protein kinase CRINKLY4||receptor protein kinase CRINKLY4 (LOC100284687), mRNA||response to freezing||TSA: Zea mays contig…	---	---	---	AT2G18100	Protein of unknown function (DUF726) [Source:TAIR;Acc:AT2G18100]	OS03G0112800	Expressed protein; Os03g0112800 protein; cDNA clone:J023105E01, full insert sequence [Source:UniProtKB/TrEMBL;Acc:Q10SS2]
SFS	9	154236524	154436524	GRMZM2G393471	9	154384109	154393963	9854	-1	---	---	---	DNA binding||histone modification||nucleus||protein binding||transcription initiation||TSA: Zea mays contig13244, mRNA sequence||TSA: Zea mays contig35846, mRNA sequence||TSA: Zea mays contig54529, mRNA sequence||zinc ion binding	---	---	---	AT2G16485	Zinc finger CCCH domain-containing protein 19 [Source:UniProtKB/Swiss-Prot;Acc:Q9SIV5]	OS03G0112600	---
SFS	9	154236524	154436524	GRMZM2G092741	9	154404210	154409319	5109	-1	---	---	---	clathrin adaptor complex||hypothetical protein LOC100384187||hypothetical protein LOC100384187 (LOC100384187), mRNA||intracellular protein transport||membrane coat||protein binding||Putative uncharacterized protein||vesicle-mediated transport	---	---	---	---	---	---	---
SFS	9	154236524	154436524	GRMZM2G700148	9	154416209	154422146	5937	-1	---	---	---	binding||intracellular protein transport||membrane coat||protein binding||vesicle-mediated transport	---	---	---	AT5G22780	AP-2 complex subunit alpha-2 [Source:UniProtKB/Swiss-Prot;Acc:Q8LPK4]	OS03G0112101	Adaptin N terminal region family protein, expressed [Source:UniProtKB/TrEMBL;Acc:Q10SS5]
SFS	9	154236524	154436524	GRMZM2G092723	9	154427090	154434614	7524	-1	---	Transducin family protein / WD-40 repeat family protein [Source:Projected from Arabidopsis thaliana (AT4G01860) TAIR;Acc:AT4G01860]	---	ATP binding||chromosome||Clone 378796 mRNA sequence||DNA binding||DNA topoisomerase activity||DNA topological change	---	---	---	AT4G01860	Transducin family protein / WD-40 repeat family protein [Source:TAIR;Acc:AT4G01860]	OS03G0111800	Expressed protein; Os03g0111800 protein [Source:UniProtKB/TrEMBL;Acc:Q10ST1]
SFS	9	154684832	154885711	GRMZM2G165939	9	154729398	154732240	2842	-1	---	Developmentally-regulated GTP-binding protein 2 [Source:UniProtKB/TrEMBL;Acc:K7VQU5]	developmentally-regulated GTP-binding protein 2	developmentally-regulated GTP-binding protein 2||developmentally-regulated GTP-binding protein 2 (LOC100283551), mRNA||TSA: Zea mays contig22894, mRNA sequence	---	---	---	AT1G17470	Developmentally-regulated G-protein 1 [Source:UniProtKB/Swiss-Prot;Acc:Q9LQK0]	OS05G0357600	Os05g0357600 protein; Putative GTP binding protein; cDNA clone:001-116-H10, full insert sequence; cDNA clone:J013037H01, full insert sequence [Source:UniProtKB/TrEMBL;Acc:Q5W796]
SFS	9	154684832	154885711	GRMZM2G113163	9	154760893	154765330	4437	1	---	---	---	---	---	---	---	---	---	OS03G0107400	Os03g0107400 protein [Source:UniProtKB/TrEMBL;Acc:Q0DVY2]
SFS	9	154684832	154885711	GRMZM2G413337	9	154777160	154778131	971	1	---	---	---	hypothetical protein LOC100276624||Hypothetical protein LOC100382377||hypothetical protein LOC100382377 (LOC100382377), mRNA||LOC100276624||LOC100276624 (umc1277), mRNA||Putative uncharacterized protein||TSA: Zea mays contig47848, mRNA sequence||TSA: Zea mays contig64732, mRNA sequence	---	---	---	---	---	OS03G0107700	Cyclin-dependent protein kinase inhibitor EL2 [Source:UniProtKB/Swiss-Prot;Acc:Q10SY2]
SFS	9	154684832	154885711	GRMZM2G113245	9	154779654	154782133	2479	1	---	---	---	hypothetical protein LOC100383044||hypothetical protein LOC100383044 (LOC100383044), mRNA||membrane||Putative uncharacterized protein	---	---	---	AT5G22940	Probable glucuronoxylan glucuronosyltransferase F8H [Source:UniProtKB/Swiss-Prot;Acc:Q6NMM8]	OS03G0107900	Probable glucuronosyltransferase Os03g0107900 [Source:UniProtKB/Swiss-Prot;Acc:Q10SX7]
SFS	9	154684832	154885711	GRMZM2G113267	9	154783553	154787106	3553	1	---	DEA(D/H)-box RNA helicase family protein [Source:Projected from Arabidopsis thaliana (AT3G06980) TAIR;Acc:AT3G06980]	---	ATP binding||ATP-dependent helicase activity||helicase activity||hypothetical protein LOC100280046||hypothetical protein LOC100280046 (LOC100280046), mRNA||nucleic acid binding||Putative uncharacterized protein	---	---	---	AT3G06980	DEAD-box ATP-dependent RNA helicase 50 [Source:UniProtKB/Swiss-Prot;Acc:Q8GUG7]	OS03G0108600	DEAD-box ATP-dependent RNA helicase 50 [Source:UniProtKB/Swiss-Prot;Acc:Q0DVX2]
FLR	1	18039561	18239562	GRMZM2G023575	1	18128750	18134691	5941	1	IDP343	Uncharacterized protein; Vacuolar protein sorting 37C [Source:UniProtKB/TrEMBL;Acc:B6TWB5]	display	xref	---	---	---	AT2G36680	Vacuolar protein-sorting-associated protein 37 homolog 2 [Source:UniProtKB/Swiss-Prot;Acc:Q3EBL9]	OS03G0186800	Modifier of rudimentary protein, expressed; Os03g0186800 protein; cDNA clone:J023083K06, full insert sequence [Source:UniProtKB/TrEMBL;Acc:Q10QR4]
FLR	1	18039561	18239562	GRMZM2G023983	1	18137078	18139832	2754	1	---	Intron maturase, type II family protein [Source:Projected from Arabidopsis thaliana (AT1G30010) TAIR;Acc:AT1G30010]	---	RNA splicing||Transcribed locus, strongly similar to XP_002468369.1 hypothetical protein SORBIDRAFT_01g044780 [Sorghum bicolor]	---	---	---	AT1G30010	Intron maturase, type II family protein [Source:TAIR;Acc:AT1G30010]	OS12G0407300	Putative uncharacterized protein [Source:UniProtKB/TrEMBL;Acc:B9GCS6]
FLR	1	18039561	18239562	AC177850.2_FG003	1	18142214	18144233	2019	1	---	---	---	---	---	---	---	---	---	---	---
FLR	1	18039561	18239562	GRMZM2G024099	1	18188716	18190533	1817	1	---	Eukaryotic aspartyl protease family protein [Source:Projected from Arabidopsis thaliana (AT1G09750) TAIR;Acc:AT1G09750]	---	Aspartic proteinase nepenthesin-1||aspartic-type endopeptidase activity||hypothetical protein LOC100192462||hypothetical protein LOC100192462 (LOC100192462), mRNA||proteolysis||Putative uncharacterized protein	---	---	---	AT1G09750	Eukaryotic aspartyl protease family protein [Source:TAIR;Acc:AT1G09750]	OS03G0186900	Eukaryotic aspartyl protease family protein, expressed; Os03g0186900 protein; Radc1; cDNA clone:001-047-D08, full insert sequence; cDNA clone:J013000A21, full insert sequence [Source:UniProtKB/TrEMBL;Acc:Q6F4N5]
FLR	1	18039561	18239562	GRMZM2G025078	1	18191144	18200031	8887	-1	---	Nitrogen regulatory PII-like, alpha/beta [Source:Projected from Arabidopsis thaliana (AT2G33740) TAIR;Acc:AT2G33740]	---	hypothetical protein LOC100304379||hypothetical protein LOC100304379 (LOC100304379), mRNA||Putative uncharacterized protein||response to metal ion	---	---	---	AT2G33740	Protein CutA, chloroplastic [Source:UniProtKB/Swiss-Prot;Acc:P93009]	OS03G0186950	Protein CutA, chloroplast, putative, expressed; cDNA, clone: J075150I19, full insert sequence [Source:UniProtKB/TrEMBL;Acc:Q10QR2]
FLR	1	18039561	18239562	AC177850.2_FG005	1	18199712	18200221	509	1	---	---	---	---	---	---	---	AT5G62440	Protein of unknown function (DUF3223) [Source:TAIR;Acc:AT5G62440]	OS03G0187000	Expressed protein; Os03g0187000 protein; cDNA clone:006-205-G11, full insert sequence [Source:UniProtKB/TrEMBL;Acc:Q10QR1]
FLR	1	18039561	18239562	GRMZM5G821686	1	18202397	18202769	372	1	---	---	---	---	---	---	---	---	---	---	---
FLR	1	201857459	202057459	GRMZM2G056686	1	201868222	201873022	4800	1	---	coenzyme F420 hydrogenase family / dehydrogenase, beta subunit family [Source:Projected from Arabidopsis thaliana (AT1G04620) TAIR;Acc:AT1G04620]	---	catalytic activity||hypothetical protein LOC100192754||hypothetical protein LOC100192754 (LOC100192754), mRNA||Putative uncharacterized protein	---	---	---	AT1G04620	7-hydroxymethyl chlorophyll a reductase, chloroplastic [Source:UniProtKB/Swiss-Prot;Acc:Q8GS60]	OS04G0320100	7-hydroxymethyl chlorophyll a reductase, chloroplastic [Source:UniProtKB/Swiss-Prot;Acc:Q7XTG7]
FLR	1	201857459	202057459	GRMZM2G028386	1	201957089	201958672	1583	1	---	---	---	DNA binding||regulation of transcription, DNA-dependent||transcription factor activity||TSA: Zea mays cultivar W22 CL513Contig1.betc, mRNA sequence	---	---	---	---	---	OS08G0565200	Dehydration-responsive element-binding protein 2C [Source:UniProtKB/Swiss-Prot;Acc:Q84ZA1]
FLR	1	201857459	202057459	GRMZM2G493946	1	201967629	201970872	3243	1	---	---	---	---	---	---	---	---	---	---	---
FLR	1	201857459	202057459	GRMZM5G852533	1	201976470	201981313	4843	1	---	---	---	protein binding||regulation of transcription, DNA-dependent||transcription cofactor activity	---	---	---	AT1G15780	Mediator of RNA polymerase II transcription subunit 15a [Source:UniProtKB/Swiss-Prot;Acc:F4I171]	OS12G0245000	Expressed protein; Os12g0245000 protein [Source:UniProtKB/TrEMBL;Acc:Q2QV38]
FLR	1	201857459	202057459	GRMZM5G833477	1	201991783	201995100	3317	1	---	---	---	TSA: Zea mays contig19726, mRNA sequence	---	---	---	AT1G15780	Mediator of RNA polymerase II transcription subunit 15a [Source:UniProtKB/Swiss-Prot;Acc:F4I171]	---	---
FLR	1	201857459	202057459	GRMZM2G164872	1	201995510	201997090	1580	1	---	---	---	Clone 234427 mRNA sequence	---	---	---	---	---	---	---
FLR	1	253281474	253481474	GRMZM2G366373	1	253302199	253303545	1346	-1	---	---	---	homoiothermy||hypothetical protein LOC100216870||hypothetical protein LOC100216870 (LOC100216870), mRNA||hypothetical protein LOC100304254||hypothetical protein LOC100304254 (LOC100304254), mRNA||ice binding||intracellular||nucleus||Putative uncharacterized protein||regulation of transcription||response to freezing||ribosome||structural constituent of ribosome||translation	---	---	---	AT4G29080	Auxin-responsive protein IAA27 [Source:UniProtKB/Swiss-Prot;Acc:Q9ZSY8]	OS03G0633800	Auxin-responsive protein IAA12 [Source:UniProtKB/Swiss-Prot;Acc:Q75GK1]
FLR	1	253281474	253481474	GRMZM2G066067	1	253313671	253315718	2047	-1	---	---	---	hypothetical protein LOC100272814||LOC100272814||LOC100272814 (gpm263), mRNA||metabolic process||Putative uncharacterized protein||transferase activity, transferring hexosyl groups	---	---	---	AT2G22590	UDP-glycosyltransferase 91A1 [Source:UniProtKB/Swiss-Prot;Acc:Q940V3]	OS11G0202500	Flavonol 3-O-glucosyltransferase, putative; Uncharacterized protein [Source:UniProtKB/TrEMBL;Acc:Q53LF8]
FLR	1	253281474	253481474	GRMZM2G121047	1	253362149	253363360	1211	-1	---	---	---	---	---	---	---	---	---	---	---
FLR	1	253281474	253481474	GRMZM2G141332	1	253374384	253381955	7571	-1	---	---	---	TSA: Zea mays contig40111, mRNA sequence	---	---	---	AT3G54650	F-box/LRR-repeat protein 17 [Source:UniProtKB/Swiss-Prot;Acc:Q8W104]	OS03G0633100	---
FLR	1	253281474	253481474	GRMZM2G141379	1	253387577	253394109	6532	1	---	---	---	protein binding||TSA: Zea mays contig02590, mRNA sequence||zinc ion binding	---	---	---	AT2G30580	E3 ubiquitin protein ligase DRIP2 [Source:UniProtKB/Swiss-Prot;Acc:Q94AY3]	OS03G0632800	Zinc finger, C3HC4 type family protein, expressed [Source:UniProtKB/TrEMBL;Acc:Q10GD6]
FLR	1	253281474	253481474	GRMZM2G445139	1	253399481	253404583	5102	-1	---	---	---	nucleus	---	---	---	AT3G56870	unknown protein; Has 204 Blast hits to 201 proteins in 58 species: Archae - 0; Bacteria - 10; Metazoa - 72; Fungi - 8; Plants - 41; Viruses - 0; Other Eukaryotes - 73 (source: NCBI BLink). [Source:TAIR;Acc:AT3G56870]	OS03G0594700	Expressed protein; Os03g0594700 protein; Putative uncharacterized protein OSJNBb0042N11.21 [Source:UniProtKB/TrEMBL;Acc:Q851G7]
FLR	1	275736214	275936214	GRMZM2G472226	1	275767455	275768781	1326	1	---	---	---	Clone 339932 mRNA sequence||intracellular||ribosome||structural constituent of ribosome||translation	---	---	---	---	---	OS03G0746900	Expressed protein; Os03g0746900 protein; Putative uncharacterized protein OJ1124_H03.16; cDNA clone:002-127-D05, full insert sequence [Source:UniProtKB/TrEMBL;Acc:Q94GP7]
FLR	1	275736214	275936214	GRMZM2G171248	1	275771655	275773391	1736	1	---	---	---	hypothetical protein LOC100277883||hypothetical protein LOC100277883 (LOC100277883), mRNA||Putative uncharacterized protein	---	---	---	AT1G05440	C-8 sterol isomerases [Source:TAIR;Acc:AT1G05440]	OS03G0747100	Expressed protein; Putative uncharacterized protein OJ1124_H03.12 [Source:UniProtKB/TrEMBL;Acc:Q94GQ1]
FLR	1	275736214	275936214	GRMZM2G472171	1	275774614	275780744	6130	-1	---	---	---	Full-length cDNA clone ZM_BFb0029D22||Putative uncharacterized protein	---	---	---	AT4G14840	unknown protein; BEST Arabidopsis thaliana protein match is: unknown protein (TAIR:AT3G22520.1); Has 1681 Blast hits to 1532 proteins in 283 species: Archae - 19; Bacteria - 179; Metazoa - 579; Fungi - 131; Plants - 223; Viruses - 5; Other Eukaryote /.../5 (source: NCBI BLink). [Source:TAIR;Acc:AT4G14840]	OS03G0747200	Os03g0747200 protein [Source:UniProtKB/TrEMBL;Acc:Q0DNL8]
FLR	1	275736214	275936214	GRMZM2G025906	1	275829861	275833554	3693	1	---	---	---	hypothetical protein LOC100194302||hypothetical protein LOC100194302 (LOC100194302), mRNA||Putative uncharacterized protein	---	---	---	AT4G17420	Tryptophan RNA-binding attenuator protein-like [Source:TAIR;Acc:AT4G17420]	OS03G0747300	HTH DNA-binding protein, putative, expressed; Os03g0747300 protein; Putative uncharacterized protein OJ1124_H03.5 [Source:UniProtKB/TrEMBL;Acc:Q94GQ4]
FLR	1	275736214	275936214	GRMZM2G025857	1	275835279	275836493	1214	-1	---	Late embryogenesis abundant protein D-34 [Source:UniProtKB/TrEMBL;Acc:B6UH67]	late embryogenesis abundant protein D-34	late embryogenesis abundant protein D-34||late embryogenesis abundant protein D-34 (LOC100286284), mRNA	---	---	---	AT5G27980	Seed maturation protein [Source:TAIR;Acc:AT5G27980]	---	---
FLR	1	275736214	275936214	GRMZM2G025793	1	275866802	275867691	889	-1	---	---	---	homoiothermy||ice binding||response to freezing||Transcribed locus, moderately similar to XP_002463880.1 hypothetical protein SORBIDRAFT_01g008200 [Sorghum bicolor]	---	---	---	---	---	OS03G0747500	Os03g0747500 protein; Putative abscisic acid-inducible protein; Seed maturation protein, expressed; cDNA clone:002-135-H02, full insert sequence [Source:UniProtKB/TrEMBL;Acc:Q94GQ6]
FLR	3	227814950	228014950	GRMZM2G086730	3	227824114	227836467	12353	-1	---	---	---	ATP binding||ATPase activity||ATPase activity, coupled to transmembrane movement of substances||G-protein coupled receptor protein signaling pathway||guanyl nucleotide binding||integral to membrane||nucleoside-triphosphatase activity||nucleotide binding||phosphopantetheine binding||signal transducer activity||Transcribed locus, moderately similar to NP_001042789.1 Os01g0290700 [Oryza sativa Japon…	---	---	---	AT4G18050	ABC transporter B family member 9 [Source:UniProtKB/Swiss-Prot;Acc:Q9M0M2]	OS01G0534700	Os01g0534700 protein [Source:UniProtKB/TrEMBL;Acc:C7IX17]
FLR	3	227814950	228014950	GRMZM2G344820	3	227891766	227905135	13369	-1	---	---	---	ATP binding||ATPase activity, coupled to transmembrane movement of substances||integral to membrane||transmembrane transport||transport	---	---	---	---	---	OS05G0137100	Putative uncharacterized protein OJ1127_B08.9; cDNA clone:002-172-B06, full insert sequence [Source:UniProtKB/TrEMBL;Acc:Q5KQM6]
FLR	3	227814950	228014950	GRMZM2G022841	3	227939021	227940838	1817	1	---	---	---	---	---	---	---	---	---	---	---
FLR	3	227814950	228014950	GRMZM2G084802	3	227949993	227973576	23583	1	---	---	---	1,3-beta-glucan biosynthetic process||1,3-beta-glucan synthase activity||1,3-beta-glucan synthase complex||membrane||Transcribed locus, strongly similar to XP_002457964.1 hypothetical protein SORBIDRAFT_03g023520 [Sorghum bicolor]	---	---	---	---	---	OS01G0533500	Callose synthase 1 catalytic subunit-like protein; Os01g0533500 protein [Source:UniProtKB/TrEMBL;Acc:Q5JLH4]
FLR	4	235299568	235509431	GRMZM2G119578	4	235322676	235326727	4051	1	---	Apospory-associated protein; Uncharacterized protein [Source:UniProtKB/TrEMBL;Acc:B4FB29]	---	apospory-associated protein C||apospory-associated protein C (LOC100280922), mRNA||carbohydrate binding||carbohydrate metabolic process||catalytic activity||hypothetical protein LOC100192038||hypothetical protein LOC100192038 (LOC100192038), mRNA||isomerase activity||Putative uncharacterized protein	glucose-6-phosphate 1-epimerase	GLUCOSE-6-PHOSPHATE-1-EPIMERASE-RXN	glucose and glucose-1-phosphate degradation||GDP-glucose biosynthesis||sucrose degradation III||starch biosynthesis||starch degradation||sucrose biosynthesis	AT4G25900	Galactose mutarotase-like superfamily protein [Source:TAIR;Acc:AT4G25900]	OS02G0176900	Putative uncharacterized protein [Source:UniProtKB/TrEMBL;Acc:B9F3C8]
FLR	4	235299568	235509431	GRMZM2G421240	4	235333355	235335028	1673	1	---	---	---	hypothetical protein LOC100272280||hypothetical protein LOC100272280 (LOC100272280), mRNA||potassium ion transport||Putative uncharacterized protein||TSA: Zea mays contig48981, mRNA sequence||voltage-gated potassium channel activity||voltage-gated potassium channel complex	---	---	---	AT2G19350	Eukaryotic protein of unknown function (DUF872) [Source:TAIR;Acc:AT2G19350]	OS02G0176400	Os02g0176400 protein; Putative uncharacterized protein OJ1077_E05.25; Putative uncharacterized protein P0504A05.1; cDNA clone:001-106-F08, full insert sequence [Source:UniProtKB/TrEMBL;Acc:Q6ETP4]
FLR	4	235299568	235509431	GRMZM2G020986	4	235380968	235387352	6384	1	---	Putative STRUBBELIG family receptor protein kinase [Source:UniProtKB/TrEMBL;Acc:K7U7K3]	---	actin cytoskeleton||cell adhesion||protein binding||structural constituent of cell wall||structural molecule activity	---	---	---	AT2G20850	Protein STRUBBELIG-RECEPTOR FAMILY 1 [Source:UniProtKB/Swiss-Prot;Acc:Q06BH3]	OS02G0176100	Os02g0176100 protein; Putative leucine-rich repeat transmembrane protein kinase; cDNA clone:001-114-G09, full insert sequence [Source:UniProtKB/TrEMBL;Acc:Q6EUQ1]
FLR	4	235299568	235509431	GRMZM2G421946	4	235393125	235393959	834	1	---	Putative B-box type zinc finger family protein [Source:UniProtKB/TrEMBL;Acc:K7V6N6]	---	hypothetical protein LOC100280141||hypothetical protein LOC100280141 (LOC100280141), mRNA||intracellular||zinc ion binding	---	---	---	AT3G21150	B-box zinc finger protein 32 [Source:UniProtKB/Swiss-Prot;Acc:Q9LJB7]	OS02G0176000	Os02g0176000 protein; Putative uncharacterized protein OJ1077_E05.17 [Source:UniProtKB/TrEMBL;Acc:Q6EUQ3]
FLR	4	235299568	235509431	GRMZM2G124254	4	235395391	235399658	4267	1	---	---	---	hypothetical protein LOC100192621||hypothetical protein LOC100192621 (LOC100192621), mRNA||Putative uncharacterized protein	---	---	---	AT2G19270	CONTAINS InterPro DOMAIN/s: Mitotic checkpoint protein PRCC, C-terminal (InterPro:IPR018800); Has 930 Blast hits to 533 proteins in 146 species: Archae - 0; Bacteria - 18; Metazoa - 327; Fungi - 143; Plants - 61; Viruses - 0; Other Eukaryotes - 381 /.../e: NCBI BLink). [Source:TAIR;Acc:AT2G19270]	OS02G0175900	Os02g0175900 protein; Putative uncharacterized protein OJ1077_E05.16; cDNA clone:001-125-F09, full insert sequence; cDNA clone:J033069A04, full insert sequence [Source:UniProtKB/TrEMBL;Acc:Q6EUQ4]
FLR	4	235299568	235509431	GRMZM2G124151	4	235400298	235409515	9217	-1	---	---	---	hypothetical protein LOC100274672||hypothetical protein LOC100274672 (LOC100274672), mRNA||Putative uncharacterized protein	---	---	---	AT4G31350	Core-2/I-branching beta-1,6-N-acetylglucosaminyltransferase family protein [Source:TAIR;Acc:AT4G31350]	OS02G0175500	Os02g0175500 protein; Putative uncharacterized protein OJ1077_E05.12 [Source:UniProtKB/TrEMBL;Acc:Q6EUQ8]
FLR	4	235299568	235509431	GRMZM2G421911	4	235413136	235418553	5417	-1	---	---	---	protein binding||zinc ion binding	---	---	---	AT1G54920	unknown protein; FUNCTIONS IN: molecular_function unknown; INVOLVED IN: biological_process unknown; LOCATED IN: membrane; EXPRESSED IN: 23 plant structures; EXPRESSED DURING: 15 growth stages; Has 35333 Blast hits to 34131 proteins in 2444 species: /.../ - 798; Bacteria - 22429; Metazoa - 974; Fungi - 991; Plants - 531; Viruses - 0; Other Eukaryotes - 9610 (source: NCBI BLink). [Source:TAIR;Acc:A…	OS12G0145632	---
FLR	4	235299568	235509431	GRMZM2G421857	4	235439768	235449150	9382	-1	---	V-type proton ATPase catalytic subunit A [Source:UniProtKB/Swiss-Prot;Acc:P49087]	V-type proton ATPase catalytic subunit A Fragment (V-ATPase subunit A)(EC 3.6.3.14)(Vacuolar proton pump subunit alpha)(V-ATPase 69 kDa subunit)	ATP binding||ATP metabolic process||ATP synthesis coupled proton transport||hydrogen ion transporting ATP synthase activity, rotational mechanism||hydrolase activity, acting on acid anhydrides, catalyzing transmembrane movement of substances||nucleoside-triphosphatase activity||nucleotide binding||product:vacuolar ATPase 69 kDa subunit||proton transport||proton-transporting ATPase activity, rotat…	Nucleoside-triphosphatase	ATPSYN-RXN	adenosine nucleotides <i>de novo</i> biosynthesis	AT1G78900	V-type proton ATPase catalytic subunit A [Source:UniProtKB/Swiss-Prot;Acc:O23654]	OS02G0175400	Os02g0175400 protein; Putative vacuolar proton-ATPase [Source:UniProtKB/TrEMBL;Acc:Q6EUQ9]
FLR	4	235299568	235509431	GRMZM2G339909	4	235452967	235455124	2157	1	---	---	---	homoiothermy||ice binding||response to freezing	---	---	---	---	---	OS02G0175301	Leucine zipper protein-like [Source:UniProtKB/TrEMBL;Acc:Q6H4Z9]
FLR	4	236071374	236271376	GRMZM2G050994	4	236081189	236081997	808	-1	---	---	---	ATP binding||CTP biosynthetic process||GTP biosynthetic process||nucleoside diphosphate kinase activity||UTP biosynthetic process	nucleoside diphosphate kinase	CDPKIN-RXN||DADPKIN-RXN||DCDPKIN-RXN||DTDPKIN-RXN||DUDPKIN-RXN||UDPKIN-RXN	salvage pathways of pyrimidine ribonucleotides||pyrimidine ribonucleotides interconversion||adenosine nucleotides <i>de novo</i> biosynthesis||pyrimidine deoxyribonucleotides <i>de novo</i> biosynthesis I||pyrimidine deoxyribonucleotides <i>de novo</i> biosynthesis I||pyrimidine deoxyribonucleotides <i>de novo</i> biosynthesis I||pyrimidine ribonucleotides interconversion	---	---	---	---
FLR	4	236071374	236271376	GRMZM2G051004	4	236083133	236088143	5010	-1	---	Glyceraldehyde-3-phosphate dehydrogenase, cytosolic; Uncharacterized protein [Source:UniProtKB/TrEMBL;Acc:B4FAK9]	---	glucose metabolic process||glyceraldehyde-3-phosphate dehydrogenase activity||Glyceraldehyde-3-phosphate dehydrogenase, cytosolicPutative uncharacterized protein ;||hypothetical protein LOC100191900||hypothetical protein LOC100191900 (LOC100191900), mRNA||NAD or NADH binding||oxidation reduction	Glyceraldehyde-3-phosphate dehydrogenase (phosphorylating)	DIHYDROPICRED-RXN||GAPOXNPHOSPHN-RXN||GAPOXNPHOSPHN-RXN||GAPOXNPHOSPHN-RXN||GAPOXNPHOSPHN-RXN	lysine biosynthesis VI||glycolysis III||gluconeogenesis I||glycolysis I||glycolysis IV (plant cytosol)	AT1G79530	Glyceraldehyde-3-phosphate dehydrogenase GAPCP1, chloroplastic [Source:UniProtKB/Swiss-Prot;Acc:Q9SAJ6]	OS02G0171100	Os02g0171100 protein; Putative glyceraldehyde-3-phosphate dehydrogenase; cDNA clone:J023036H06, full insert sequence [Source:UniProtKB/TrEMBL;Acc:Q6H703]
FLR	4	236071374	236271376	GRMZM2G351747	4	236091411	236104754	13343	1	---	LOCATED IN: chloroplast, vacuole; EXPRESSED IN: 19 plant structures; EXPRESSED DURING: 11 growth stages; CONTAINS InterPro DOMAIN/s: Lytic transglycosylase-like, cata /.../(InterPro:IPR008258); Has 171 Blast hits to 155 proteins in 40 species: Archae - 0; Bacteria - 54; Metazoa - 0; Fungi - 0; Plants - 55; Viruses - 0; Other Eukaryotes - 62 (source: NCBI BLink). [Source:Projected from Arabidopsis…	---	hypothetical protein LOC100381715||hypothetical protein LOC100381715 (LOC100381715), mRNA||hypothetical protein LOC100383272||hypothetical protein LOC100383272 (LOC100383272), mRNA||Putative uncharacterized protein	---	---	---	AT1G16290	FUNCTIONS IN: molecular_function unknown; INVOLVED IN: biological_process unknown; LOCATED IN: chloroplast, vacuole; EXPRESSED IN: 19 plant structures; EXPRESSED DURING: 11 growth stages; CONTAINS InterPro DOMAIN/s: Lytic transglycosylase-like, cata /.../(InterPro:IPR008258); Has 171 Blast hits to 155 proteins in 40 species: Archae - 0; Bacteria - 54; Metazoa - 0; Fungi - 0; Plants - 55; Viruses …	---	---
FLR	4	236071374	236271376	GRMZM2G051208	4	236107257	236109295	2038	-1	---	Glycine cleavage system H protein 1; Uncharacterized protein [Source:UniProtKB/TrEMBL;Acc:C4JBL9]	glycine cleavage system H protein 1	glycine catabolic process||glycine cleavage complex||glycine cleavage system H protein 1||glycine cleavage system H protein 1 (LOC100286311), mRNA||glycine decarboxylation via glycine cleavage system||mitochondrion||Putative uncharacterized protein	Glycine dehydrogenase (decarboxylating)	GCVP-RXN	glycine cleavage complex	AT2G35120	Glycine cleavage system H protein 2, mitochondrial [Source:UniProtKB/Swiss-Prot;Acc:O82179]	---	---
FLR	4	236071374	236271376	GRMZM2G051276	4	236110495	236114268	3773	-1	---	myo-inositol monophosphatase like 1 [Source:Projected from Arabidopsis thaliana (AT1G31190) TAIR;Acc:AT1G31190]	---	hypothetical protein LOC100384405||hypothetical protein LOC100384405 (LOC100384405), mRNA||inositol or phosphatidylinositol phosphatase activity||Putative uncharacterized protein	Inositol-phosphate phosphatase	MYO-INOSITOL-1OR-4-MONOPHOSPHATASE-RXN||RXN0-5408||RXN-10952	<i>myo</i>-inositol biosynthesis||phytate degradation I||D-<i>myo</i>-inositol (1,4,5)-trisphosphate degradation	AT1G31190	Phosphatase IMPL1, chloroplastic [Source:UniProtKB/Swiss-Prot;Acc:Q94F00]	OS02G0169900	Os02g0169900 protein; Putative inositol-1-monophosphatase; cDNA clone:001-204-E03, full insert sequence; cDNA clone:J023047B05, full insert sequence; cDNA clone:J033027L13, full insert sequence [Source:UniProtKB/TrEMBL;Acc:Q6H6B9]
FLR	4	236071374	236271376	GRMZM2G339018	4	236158206	236160733	2527	1	---	---	---	---	---	---	---	---	---	---	---
FLR	4	236071374	236271376	GRMZM2G041310	4	236167009	236170648	3639	1	---	---	---	hypothetical protein LOC100193703||LOC100193703||LOC100193703 (umc1101), mRNA||Putative uncharacterized protein||Transcribed locus	---	---	---	---	---	OS02G0168300	Dentin sialophosphoprotein-like; Os02g0168300 protein; cDNA clone:J033125C15, full insert sequence [Source:UniProtKB/TrEMBL;Acc:Q6H4U9]
FLR	4	236071374	236271376	GRMZM2G041159	4	236170883	236175159	4276	-1	---	---	---	hydroxymethylbilane synthase activity||LOC100284619||LOC100284619 (pco070684), mRNA||peptidyl-pyrromethane cofactor linkage||Porphobilinogen deaminase||tetrapyrrole biosynthetic process	Hydroxymethylbilane synthase	OHMETHYLBILANESYN-RXN	tetrapyrrole biosynthesis I	AT5G08280	Porphobilinogen deaminase, chloroplastic [Source:UniProtKB/Swiss-Prot;Acc:Q43316]	OS02G0168800	Porphobilinogen deaminase, chloroplastic [Source:UniProtKB/Swiss-Prot;Acc:Q6H6D2]
FLR	4	236071374	236271376	GRMZM2G041060	4	236184491	236186341	1850	1	---	Peptidyl-prolyl cis-trans isomerase [Source:UniProtKB/TrEMBL;Acc:C0HHL0]	FK506 binding protein	FK506 binding protein||FK506 binding protein (LOC100282300), mRNA||homoiothermy||ice binding||protein folding||Putative uncharacterized protein||response to freezing	---	---	---	AT4G19830	Peptidyl-prolyl cis-trans isomerase FKBP17-1, chloroplastic [Source:UniProtKB/Swiss-Prot;Acc:O81864]	OS02G0168700	Peptidyl-prolyl cis-trans isomerase [Source:UniProtKB/TrEMBL;Acc:Q6H6D3]
FLR	4	236071374	236271376	GRMZM2G580389	4	236186090	236205908	19818	-1	---	---	---	---	Phosphoenolpyruvate carboxykinase (ATP)	PEPCARBOXYKIN-RXN	gluconeogenesis I||superpathway of glyoxylate cycle	---	---	OS04G0592500	Os04g0592500 protein; cDNA clone:J013090K18, full insert sequence [Source:UniProtKB/TrEMBL;Acc:Q0JAK7]
FLR	4	236071374	236271376	GRMZM2G087226	4	236211609	236226585	14976	-1	---	---	---	Full-length cDNA clone ZM_BFb0063O07||hypothetical protein LOC100193546||hypothetical protein LOC100193546 (LOC100193546), mRNA||Hypothetical protein LOC100278931||Putative uncharacterized protein	---	---	---	AT1G77170	Pentatricopeptide repeat-containing protein At1g77170 [Source:UniProtKB/Swiss-Prot;Acc:Q3ECB8]	OS02G0164600	Os02g0164600 protein; Putative pentatricopeptide (PPR) repeat-containing protein; cDNA clone:J033136E21, full insert sequence [Source:UniProtKB/TrEMBL;Acc:Q6H6V8]
FLR	5	12167893	12367893	GRMZM2G402039	5	12192134	12198757	6623	1	---	---	---	membrane||phospholipid biosynthetic process||phosphotransferase activity, for other substituted phosphate groups	---	---	---	---	---	OS03G0702600	Putative uncharacterized protein OSJNBa0004L11.20 [Source:UniProtKB/TrEMBL;Acc:Q75I87]
FLR	5	12167893	12367893	AC210961.3_FG005	5	12205194	12210281	5087	-1	---	---	---	---	---	---	---	---	---	---	---
FLR	5	12167893	12367893	GRMZM2G102475	5	12213053	12216524	3471	1	---	---	---	hypothetical protein LOC100191788||hypothetical protein LOC100191788 (LOC100191788), mRNA||Putative uncharacterized protein	---	---	---	AT1G15200	protein-protein interaction regulator family protein [Source:TAIR;Acc:AT1G15200]	OS03G0701900	Expressed protein; Expressed protein (With alternative splicing); Os03g0701900 protein; Pinin/SDK/memA/ protein conserved region containing protein, expressed; cDNA clone:J013151C08, full insert sequence [Source:UniProtKB/TrEMBL;Acc:Q75I81]
FLR	5	12167893	12367893	GRMZM2G102598	5	12217752	12218110	358	-1	---	---	---	---	1-phosphatidylinositol-4-phosphate 5-kinase	2.7.1.68-RXN	D-<i>myo</i>-inositol (1,4,5)-trisphosphate biosynthesis||3-phosphoinositide biosynthesis	---	---	---	---
FLR	5	12167893	12367893	GRMZM2G102601	5	12219091	12224347	5256	1	---	Ethylene receptor [Source:UniProtKB/TrEMBL;Acc:Q6JN52]	Ethylene receptor	ATP binding||Ethylene receptor||membrane||phosphorylation||signal transduction||Transcribed locus||Transcribed locus, strongly similar to XP_002464032.1 hypothetical protein SORBIDRAFT_01g010930 [Sorghum bicolor]||transferase activity, transferring phosphorus-containing groups||two-component sensor activity	---	---	---	AT2G40940	Ethylene response sensor 1 [Source:UniProtKB/Swiss-Prot;Acc:Q38846]	OS03G0701700	Ethylene receptor, putative, expressed; Os03g0701700 protein; Putative ethylene receptor; cDNA clone:J013002C04, full insert sequence; cDNA clone:J013116O17, full insert sequence [Source:UniProtKB/TrEMBL;Acc:Q53RH0]
FLR	5	12167893	12367893	GRMZM2G102616	5	12225986	12226678	692	-1	---	---	---	Putative uncharacterized protein	---	---	---	---	---	---	---
FLR	5	12167893	12367893	GRMZM2G102692	5	12227756	12230558	2802	-1	---	Pentatricopeptide repeat protein PPR868-14 [Source:UniProtKB/TrEMBL;Acc:B6U1A3]	Pentatricopeptide repeat protein PPR868-14	Clone 355945 pentatricopeptide repeat protein PPR868-14||Pentatricopeptide repeat protein PPR868-14	---	---	---	---	---	OS03G0701400	Pentatricopeptide, putative, expressed [Source:UniProtKB/TrEMBL;Acc:Q10EE2]
FLR	5	12167893	12367893	GRMZM2G102711	5	12230943	12248740	17797	1	---	---	---	mitochondrial matrix||RNA splicing||spliceosomal complex	---	---	---	---	---	---	---
FLR	5	12167893	12367893	GRMZM2G102754	5	12267646	12273705	6059	-1	---	---	---	hypothetical protein LOC100216792||hypothetical protein LOC100216792 (LOC100216792), mRNA||membrane||Putative uncharacterized protein||transport||transporter activity	---	---	---	AT5G03280	Ethylene-insensitive protein 2 [Source:UniProtKB/Swiss-Prot;Acc:Q9S814]	OS03G0700800	Natural resistance-associated macrophage protein, expressed; Os03g0700800 protein; cDNA clone:J033093P17, full insert sequence [Source:UniProtKB/TrEMBL;Acc:Q10EG4]
FLR	5	12167893	12367893	GRMZM2G102760	5	12274159	12279067	4908	-1	lox5	Lipoxygenase [Source:UniProtKB/TrEMBL;Acc:A1XCI0]	lipoxygenase	iron ion binding||lipoxygenase||Lipoxygenase (EC 1.13.11.12)||lipoxygenase (LOX5), mRNA||lipoxygenase activity||metal ion binding||oxidation reduction||oxidoreductase activity, acting on single donors with incorporation of molecular oxygen, incorporation of two atoms of oxygen||product:lipoxygenase||Putative uncharacterized protein	lipoxygenase5	LIPOXYGENASE-RXN||RXN-1321||RXN-1321	divinyl ether biosynthesis II||traumatin and (<i>Z</i>)-3-hexen-1-yl acetate biosynthesis||traumatin and (<i>Z</i>)-3-hexen-1-yl acetate biosynthesis||jasmonic acid biosynthesis	---	---	OS03G0700700	Probable linoleate 9S-lipoxygenase 4 [Source:UniProtKB/Swiss-Prot;Acc:Q53RB0]
FLR	5	12167893	12367893	AC206941.2_FG002	5	12291230	12291790	560	-1	OLE18	Oleosin Zm-II [Source:UniProtKB/Swiss-Prot;Acc:P21641]	Oleosin Zm-II (Oleosin 18 kDa)(Lipid body-associated protein L2)	integral to membrane||monolayer-surrounded lipid storage body||Oleosin||oleosin 18 kDa||Oleosin Zm-II (Oleosin 18 kDa)(Lipid body-associated protein L2)	---	---	---	AT3G27660	Oleosin 20.3 kDa [Source:UniProtKB/Swiss-Prot;Acc:Q42431]	OS03G0699000	Oleosin 18 kDa [Source:UniProtKB/Swiss-Prot;Acc:Q10EK7]
FLR	5	12167893	12367893	GRMZM5G832740	5	12363995	12366968	2973	1	---	Protein yippee-like [Source:UniProtKB/TrEMBL;Acc:B6TV04]	protein yippee-like	protein yippee-like||protein yippee-like (LOC100284550), mRNA	---	---	---	AT3G55890	Protein yippee-like At3g55890 [Source:UniProtKB/Swiss-Prot;Acc:Q9LY56]	---	---
FLR	7	33276130	33476130	GRMZM2G364697	7	33279781	33282007	2226	-1	---	---	---	---	---	---	---	AT2G16040	hAT dimerisation domain-containing protein / transposase-related [Source:TAIR;Acc:AT2G16040]	---	---
FLR	7	33276130	33476130	GRMZM2G002396	7	33375862	33377382	1520	-1	---	---	---	---	---	---	---	AT3G06390	CASP-like protein 1D2 [Source:UniProtKB/Swiss-Prot;Acc:Q9SQU2]	OS07G0442900	CASP-like protein 1D1 [Source:UniProtKB/Swiss-Prot;Acc:Q6YT98]
FLR	7	33276130	33476130	GRMZM2G151651	7	33446052	33449447	3395	-1	---	---	---	hypothetical protein LOC100193358||hypothetical protein LOC100193358 (LOC100193358), mRNA||Putative uncharacterized protein	---	---	---	AT2G32380	Transmembrane protein 97, predicted [Source:TAIR;Acc:AT2G32380]	OS07G0458700	Os07g0458700 protein; Putative uncharacterized protein OSJNBa0027N13.144; Putative uncharacterized protein OSJNBa0040K22.104; cDNA clone:001-112-G08, full insert sequence [Source:UniProtKB/TrEMBL;Acc:Q84YQ4]
FLS	1	7358549	7558550	GRMZM2G399948	1	7389832	7390908	1076	1	---	---	---	homoiothermy||ice binding||response to freezing	---	---	---	AT1G76240	Arabidopsis protein of unknown function (DUF241) [Source:TAIR;Acc:AT1G76240]	---	---
FLS	1	7358549	7558550	GRMZM2G099598	1	7396844	7401566	4722	1	---	---	---	ATP binding||hypothetical protein LOC100273485||hypothetical protein LOC100273485 (LOC100273485), mRNA||protein amino acid phosphorylation||protein kinase activity||protein serine/threonine kinase activity||Putative uncharacterized protein||TSA: Zea mays contig55561, mRNA sequence	---	---	---	AT1G50990	Protein kinase protein with tetratricopeptide repeat domain [Source:TAIR;Acc:AT1G50990]	OS03G0132800	Os03g0132800 protein; Protein kinase family protein, putative, expressed; cDNA clone:J033117I10, full insert sequence [Source:UniProtKB/TrEMBL;Acc:Q10S67]
FLS	1	7358549	7558550	GRMZM2G099454	1	7403531	7408184	4653	1	---	---	---	basic endochitinase C||basic endochitinase C (LOC100281825), mRNA||carbohydrate metabolic process||cell wall macromolecule catabolic process||chitin catabolic process||chitinase activity||hypothetical protein LOC100191592||hypothetical protein LOC100191592 (LOC100191592), mRNA||Putative uncharacterized protein	---	---	---	---	---	OS03G0132900	Chitinase 11 [Source:UniProtKB/Swiss-Prot;Acc:Q10S66]
FLS	1	7358549	7558550	GRMZM2G092719	1	7456720	7458916	2196	-1	---	---	---	40S ribosomal protein SA||hypothetical protein LOC100273170||hypothetical protein LOC100273170 (LOC100273170), mRNA||intracellular||Putative uncharacterized protein||ribosome||small ribosomal subunit||structural constituent of ribosome||translation	---	---	---	---	---	OS03G0182600	Os03g0182600 protein [Source:UniProtKB/TrEMBL;Acc:C7IZV1]
FLS	1	7358549	7558550	GRMZM2G059428	1	7488692	7490758	2066	-1	---	---	---	Clone 1341417 mRNA sequence||DNA binding||Full-length cDNA clone ZM_BFb0127I09||regulation of transcription	---	---	---	AT2G17040	NAC domain containing protein 36 [Source:TAIR;Acc:AT2G17040]	OS03G0133000	No apical meristem protein, expressed; Os03g0133000 protein [Source:UniProtKB/TrEMBL;Acc:Q10S65]
FLS	1	7358549	7558550	GRMZM2G003538	1	7550967	7552157	1190	-1	---	---	---	---	---	---	---	---	---	OS08G0106700	---
FLS	7	86096089	86296089	GRMZM2G093947	7	86196118	86204780	8662	1	---	---	---	Clone EL01N0327E10.c mRNA sequence||nucleic acid binding||Transcribed locus, moderately similar to XP_002460031.1 hypothetical protein SORBIDRAFT_02g021070 [Sorghum bicolor]	---	---	---	---	---	OS09G0314500	Putative uncharacterized protein [Source:UniProtKB/TrEMBL;Acc:B9G2U1]
FLS	7	86096089	86296089	AC187460.4_FG002	7	86278491	86278862	371	1	---	---	---	---	---	---	---	---	---	---	---
FLS	9	154236524	154436524	GRMZM2G303312	9	154242292	154250771	8479	-1	---	---	---	hypothetical protein LOC100193484||hypothetical protein LOC100193484 (LOC100193484), mRNA||Putative uncharacterized protein	---	---	---	AT1G09810	evolutionarily conserved C-terminal region 11 [Source:TAIR;Acc:AT1G09810]	OS05G0105600	Os05g0105600 protein; Putative uncharacterized protein OSJNBb0035J08.8; Putative uncharacterized protein P0668H12.23; cDNA clone:J023026D10, full insert sequence [Source:UniProtKB/TrEMBL;Acc:Q75M14]
FLS	9	154236524	154436524	GRMZM2G153152	9	154300438	154302075	1637	1	---	---	---	Clone 323717 mRNA sequence	---	---	---	AT3G61140	COP9 signalosome complex subunit 1 [Source:UniProtKB/Swiss-Prot;Acc:P45432]	OS03G0116500	COP9 signalosome complex subunit 1, putative, expressed; Os03g0116500 protein; cDNA clone:J033070E21, full insert sequence [Source:UniProtKB/TrEMBL;Acc:Q10SN3]
FLS	9	154236524	154436524	GRMZM5G829967	9	154305817	154307321	1504	1	---	---	---	---	---	---	---	AT3G61140	COP9 signalosome complex subunit 1 [Source:UniProtKB/Swiss-Prot;Acc:P45432]	OS03G0116500	COP9 signalosome complex subunit 1, putative, expressed; Os03g0116500 protein; cDNA clone:J033070E21, full insert sequence [Source:UniProtKB/TrEMBL;Acc:Q10SN3]
FLS	9	154236524	154436524	GRMZM2G467007	9	154307169	154311241	4072	-1	---	---	---	blood coagulation||catalytic/ hydrolase||catalytic/ hydrolase (LOC100283621), mRNA||Clone 286581 mRNA sequence||G-protein coupled receptor protein signaling pathway||hypothetical protein LOC100272325||integral to membrane||LOC100272325||LOC100272325 (umc2763), mRNA||Putative uncharacterized protein||thrombin receptor activity	---	---	---	---	---	OS03G0116300	Hydrolase, alpha/beta fold family protein, expressed; cDNA, clone: J100028A19, full insert sequence; cDNA, clone: J100047K06, full insert sequence [Source:UniProtKB/TrEMBL;Acc:Q10SN6]
FLS	9	154236524	154436524	GRMZM2G466984	9	154313220	154314685	1465	1	---	---	---	ATP binding||chromosome||DNA binding||DNA topoisomerase (ATP-hydrolyzing) activity||DNA topological change||structural molecule activity||viral capsid	---	---	---	---	---	---	---
FLS	9	154236524	154436524	GRMZM2G064612	9	154330471	154333139	2668	1	---	Arginine/serine-rich splicing factor RSP41 isoform 1; Arginine/serine-rich splicing factor RSP41 isoform 2; Arginine/serine-rich splicing factor RSP41 isoform 3; Uncharacterized protein [Source:UniProtKB/TrEMBL;Acc:B4FCS1]	---	Arginine/serine-rich splicing factor RSP41||hypothetical protein LOC100192821||hypothetical protein LOC100192821 (LOC100192821), mRNA||nucleic acid binding||Putative uncharacterized protein	---	---	---	AT3G61860	Serine/arginine-rich splicing factor RS31 [Source:UniProtKB/Swiss-Prot;Acc:P92964]	---	---
FLS	9	154236524	154436524	GRMZM2G064600	9	154335371	154336711	1340	1	---	Putative mitochondrial import inner membrane translocase subunit TIM23 family protein; Uncharacterized protein [Source:UniProtKB/TrEMBL;Acc:C4J9Z7]	mitochondrial import inner membrane translocase subunit tim23	binding||catalytic activity||metabolic process||mitochondrial import inner membrane translocase subunit tim23||mitochondrial import inner membrane translocase subunit tim23 (LOC100283668), nuclear gene encoding mitochondrial protein, mRNA||mitochondrial inner membrane||protein transport||protein transporter activity||Putative uncharacterized protein	---	---	---	AT1G17530	Mitochondrial import inner membrane translocase subunit TIM23-1 [Source:UniProtKB/Swiss-Prot;Acc:Q9LNQ1]	OS03G0114900	Mitochondrial import inner membrane translocase subunit Tim17 family protein, expressed; Os03g0114900 protein; Putative mitochondrial inner membrane protein; cDNA clone:J033148L11, full insert sequence [Source:UniProtKB/TrEMBL;Acc:Q8GZW5]
FLS	9	154236524	154436524	GRMZM2G064563	9	154337521	154341247	3726	-1	---	Major Facilitator family protein; Major Facilitator superfamily protein [Source:UniProtKB/TrEMBL;Acc:B6TBQ0]	major Facilitator superfamily protein	chloride transport||Major Facilitator superfamily protein||major Facilitator superfamily protein (LOC100283588), mRNA||membrane||Putative uncharacterized protein||transmembrane transport||transport||voltage-gated chloride channel activity	---	---	---	AT3G49310	Major facilitator superfamily protein [Source:TAIR;Acc:AT3G49310]	OS03G0114800	DUF791 domain protein; Expressed protein; Os03g0114800 protein; Putative transporter; cDNA clone:J013023A12, full insert sequence [Source:UniProtKB/TrEMBL;Acc:Q8GZW6]
FLS	9	154236524	154436524	GRMZM2G393529	9	154366270	154367471	1201	-1	---	---	---	hypothetical protein LOC100275828||hypothetical protein LOC100275828 (LOC100275828), mRNA||hypothetical protein LOC100275875||hypothetical protein LOC100275875 (LOC100275875), mRNA||Putative uncharacterized protein	---	---	---	---	---	OS03G0113900	Expressed protein; Os03g0113900 protein; Putative uncharacterized protein OSJNBa0090O10.8; cDNA clone:002-157-D07, full insert sequence [Source:UniProtKB/TrEMBL;Acc:Q8GZX5]
FLS	9	154236524	154436524	GRMZM2G092776	9	154377546	154383938	6392	1	---	Putative DUF26 domain receptor-like protein kinase; Receptor protein kinase CRINKLY4 [Source:UniProtKB/TrEMBL;Acc:B6TWE9]	receptor protein kinase CRINKLY4	ATP binding||homoiothermy||hypothetical protein LOC100193799||hypothetical protein LOC100193799 (LOC100193799), mRNA||ice binding||protein amino acid phosphorylation||protein kinase activity||protein serine/threonine kinase activity||Putative uncharacterized protein||receptor protein kinase CRINKLY4||receptor protein kinase CRINKLY4 (LOC100284687), mRNA||response to freezing||TSA: Zea mays contig…	---	---	---	AT2G18100	Protein of unknown function (DUF726) [Source:TAIR;Acc:AT2G18100]	OS03G0112800	Expressed protein; Os03g0112800 protein; cDNA clone:J023105E01, full insert sequence [Source:UniProtKB/TrEMBL;Acc:Q10SS2]
FLS	9	154236524	154436524	GRMZM2G393471	9	154384109	154393963	9854	-1	---	---	---	DNA binding||histone modification||nucleus||protein binding||transcription initiation||TSA: Zea mays contig13244, mRNA sequence||TSA: Zea mays contig35846, mRNA sequence||TSA: Zea mays contig54529, mRNA sequence||zinc ion binding	---	---	---	AT2G16485	Zinc finger CCCH domain-containing protein 19 [Source:UniProtKB/Swiss-Prot;Acc:Q9SIV5]	OS03G0112600	---
FLS	9	154236524	154436524	GRMZM2G092741	9	154404210	154409319	5109	-1	---	---	---	clathrin adaptor complex||hypothetical protein LOC100384187||hypothetical protein LOC100384187 (LOC100384187), mRNA||intracellular protein transport||membrane coat||protein binding||Putative uncharacterized protein||vesicle-mediated transport	---	---	---	---	---	---	---
FLS	9	154236524	154436524	GRMZM2G700148	9	154416209	154422146	5937	-1	---	---	---	binding||intracellular protein transport||membrane coat||protein binding||vesicle-mediated transport	---	---	---	AT5G22780	AP-2 complex subunit alpha-2 [Source:UniProtKB/Swiss-Prot;Acc:Q8LPK4]	OS03G0112101	Adaptin N terminal region family protein, expressed [Source:UniProtKB/TrEMBL;Acc:Q10SS5]
FLS	9	154236524	154436524	GRMZM2G092723	9	154427090	154434614	7524	-1	---	Transducin family protein / WD-40 repeat family protein [Source:Projected from Arabidopsis thaliana (AT4G01860) TAIR;Acc:AT4G01860]	---	ATP binding||chromosome||Clone 378796 mRNA sequence||DNA binding||DNA topoisomerase activity||DNA topological change	---	---	---	AT4G01860	Transducin family protein / WD-40 repeat family protein [Source:TAIR;Acc:AT4G01860]	OS03G0111800	Expressed protein; Os03g0111800 protein [Source:UniProtKB/TrEMBL;Acc:Q10ST1]
FLS	9	154681818	154885711	GRMZM2G165939	9	154729398	154732240	2842	-1	---	Developmentally-regulated GTP-binding protein 2 [Source:UniProtKB/TrEMBL;Acc:K7VQU5]	developmentally-regulated GTP-binding protein 2	developmentally-regulated GTP-binding protein 2||developmentally-regulated GTP-binding protein 2 (LOC100283551), mRNA||TSA: Zea mays contig22894, mRNA sequence	---	---	---	AT1G17470	Developmentally-regulated G-protein 1 [Source:UniProtKB/Swiss-Prot;Acc:Q9LQK0]	OS05G0357600	Os05g0357600 protein; Putative GTP binding protein; cDNA clone:001-116-H10, full insert sequence; cDNA clone:J013037H01, full insert sequence [Source:UniProtKB/TrEMBL;Acc:Q5W796]
FLS	9	154681818	154885711	GRMZM2G113163	9	154760893	154765330	4437	1	---	---	---	---	---	---	---	---	---	OS03G0107400	Os03g0107400 protein [Source:UniProtKB/TrEMBL;Acc:Q0DVY2]
FLS	9	154681818	154885711	GRMZM2G413337	9	154777160	154778131	971	1	---	---	---	hypothetical protein LOC100276624||Hypothetical protein LOC100382377||hypothetical protein LOC100382377 (LOC100382377), mRNA||LOC100276624||LOC100276624 (umc1277), mRNA||Putative uncharacterized protein||TSA: Zea mays contig47848, mRNA sequence||TSA: Zea mays contig64732, mRNA sequence	---	---	---	---	---	OS03G0107700	Cyclin-dependent protein kinase inhibitor EL2 [Source:UniProtKB/Swiss-Prot;Acc:Q10SY2]
FLS	9	154681818	154885711	GRMZM2G113245	9	154779654	154782133	2479	1	---	---	---	hypothetical protein LOC100383044||hypothetical protein LOC100383044 (LOC100383044), mRNA||membrane||Putative uncharacterized protein	---	---	---	AT5G22940	Probable glucuronoxylan glucuronosyltransferase F8H [Source:UniProtKB/Swiss-Prot;Acc:Q6NMM8]	OS03G0107900	Probable glucuronosyltransferase Os03g0107900 [Source:UniProtKB/Swiss-Prot;Acc:Q10SX7]
FLS	9	154681818	154885711	GRMZM2G113267	9	154783553	154787106	3553	1	---	DEA(D/H)-box RNA helicase family protein [Source:Projected from Arabidopsis thaliana (AT3G06980) TAIR;Acc:AT3G06980]	---	ATP binding||ATP-dependent helicase activity||helicase activity||hypothetical protein LOC100280046||hypothetical protein LOC100280046 (LOC100280046), mRNA||nucleic acid binding||Putative uncharacterized protein	---	---	---	AT3G06980	DEAD-box ATP-dependent RNA helicase 50 [Source:UniProtKB/Swiss-Prot;Acc:Q8GUG7]	OS03G0108600	DEAD-box ATP-dependent RNA helicase 50 [Source:UniProtKB/Swiss-Prot;Acc:Q0DVX2]
FLS	10	8351541	8551541	GRMZM2G041317	10	8353184	8353649	465	-1	---	---	---	---	---	---	---	---	---	---	---
FLS	10	8351541	8551541	GRMZM2G343437	10	8354888	8357282	2394	-1	---	---	---	exocyst||exocytosis||Transcribed locus, strongly similar to NP_001176805.1 Os12g0165500 [Oryza sativa Japonica Group]	---	---	---	AT5G13150	exocyst subunit exo70 family protein C1 [Source:TAIR;Acc:AT5G13150]	OS12G0165600	Os12g0165500 protein [Source:UniProtKB/TrEMBL;Acc:C7JA30]
FLS	10	8351541	8551541	GRMZM2G153409	10	8448574	8452123	3549	-1	---	---	---	DNA binding||hypothetical protein LOC100275944||intracellular||LOC100275944||LOC100275944 (umc2592), mRNA||nucleus||protein binding||Putative uncharacterized protein||ribosome||structural constituent of ribosome||Transcribed locus, moderately similar to NP_001143340.1 hypothetical protein LOC100275944 [Zea mays]||transcription||transcription regulator activity||translation	---	---	---	AT5G09850	Probable mediator of RNA polymerase II transcription subunit 26c [Source:UniProtKB/Swiss-Prot;Acc:F4KFC7]	OS12G0165700	Os12g0165700 protein; Transcription elongation factor, putative, expressed [Source:UniProtKB/TrEMBL;Acc:Q2QX87]
FDR	1	274310720	274510720	GRMZM2G169825	1	274408287	274411056	2769	1	---	---	---	protein binding||response to light stimulus||signal transducer activity||Transcribed locus||Transcribed locus, strongly similar to XP_002466491.1 hypothetical protein SORBIDRAFT_01g008670 [Sorghum bicolor]	---	---	---	AT3G50840	BTB/POZ domain-containing protein At3g50840 [Source:UniProtKB/Swiss-Prot;Acc:Q8LPQ3]	OS03G0738900	Os03g0738900 protein [Source:UniProtKB/TrEMBL;Acc:Q0DNQ9]
FDR	1	274310720	274510720	GRMZM2G472278	1	274415178	274416110	932	-1	---	---	---	---	---	---	---	AT5G42655	Disease resistance-responsive (dirigent-like protein) family protein [Source:TAIR;Acc:AT5G42655]	---	---
FDR	1	274310720	274510720	GRMZM2G095798	1	274482092	274483072	980	1	---	---	---	homoiothermy||ice binding||response to freezing||Transcribed locus	---	---	---	AT4G37240	unknown protein; FUNCTIONS IN: molecular_function unknown; INVOLVED IN: N-terminal protein myristoylation; LOCATED IN: cellular_component unknown; EXPRESSED IN: 22 plant structures; EXPRESSED DURING: 13 growth stages; BEST Arabidopsis thaliana prote /.../ch is: unknown protein (TAIR:AT2G23690.1); Has 30201 Blast hits to 17322 proteins in 780 species: Archae - 12; Bacteria - 1396; Metazoa - 17338;…	OS03G0740200	Os03g0740200 protein; Putative uncharacterized protein OJ1365_D05.26; Putative uncharacterized protein OSJNBa0057G07.7 [Source:UniProtKB/TrEMBL;Acc:Q7Y1F7]
FDR	1	274310720	274510720	GRMZM5G872254	1	274483893	274485432	1539	1	---	---	---	Clone 1562570 mRNA sequence||hypothetical protein LOC100383392||hypothetical protein LOC100383392 (LOC100383392), mRNA||Putative uncharacterized protein	---	---	---	---	---	---	---
FDR	1	287792111	287992111	GRMZM2G371271	1	287794767	287801281	6514	1	---	---	---	intracellular||peptidyl-prolyl cis-trans isomerase activity||protein folding||ribosome||structural constituent of ribosome||translation	---	---	---	AT4G34960	Peptidyl-prolyl cis-trans isomerase CYP21-1 [Source:UniProtKB/Swiss-Prot;Acc:O49605]	OS09G0537600	Peptidyl-prolyl cis-trans isomerase [Source:UniProtKB/TrEMBL;Acc:Q69JF7]
FDR	1	287792111	287992111	GRMZM2G068936	1	287802773	287806547	3774	-1	---	RNA binding protein [Source:UniProtKB/TrEMBL;Acc:B6T9D3]	RNA binding protein	RNA binding protein||RNA binding protein (LOC100282602), mRNA||Transcribed locus	---	---	---	---	---	OS03G0796400	Expressed protein; Os03g0796400 protein [Source:UniProtKB/TrEMBL;Acc:Q6F393]
FDR	1	287792111	287992111	GRMZM2G068952	1	287818241	287821189	2948	-1	---	---	---	hypothetical protein LOC100191314||hypothetical protein LOC100191314 (LOC100191314), mRNA||intracellular||Putative uncharacterized protein||ribosome||structural constituent of ribosome||translation	---	---	---	AT3G09630	60S ribosomal protein L4-1 [Source:UniProtKB/Swiss-Prot;Acc:Q9SF40]	OS03G0796501	Os03g0796501 protein; Putative 60S ribosomal protein L1 [Source:UniProtKB/TrEMBL;Acc:Q7Y1I5]
FDR	1	287792111	287992111	GRMZM2G068989	1	287824461	287825418	957	1	---	---	---	---	---	---	---	---	---	---	---
FDR	1	287792111	287992111	GRMZM2G376757	1	287881971	287886962	4991	-1	---	---	---	---	---	---	---	AT1G73060	Protein LOW PSII ACCUMULATION 3, chloroplastic [Source:UniProtKB/Swiss-Prot;Acc:Q8H0W0]	OS02G0117100	Os02g0117100 protein; Putative uncharacterized protein OJ1442_E05.24 [Source:UniProtKB/TrEMBL;Acc:Q6ZGM0]
FDR	1	287792111	287992111	GRMZM2G078200	1	287888635	287892994	4359	1	---	---	---	catalytic activity||glycolysis||magnesium ion binding||potassium ion binding||pyruvate kinase activity||Transcribed locus, moderately similar to NP_001059042.1 Os07g0181000 [Oryza sativa Japonica Group]||TSA: Zea mays contig08157, mRNA sequence	Pyruvate kinase	PEPDEPHOS-RXN	glycolysis III||glycolysis I||glycolysis IV (plant cytosol)||Rubisco shunt	AT3G22960	Plastidial pyruvate kinase 1, chloroplastic [Source:UniProtKB/Swiss-Prot;Acc:Q9LIK0]	---	---
FDR	1	287792111	287992111	GRMZM2G080034	1	287981489	287983690	2201	1	---	---	---	homoiothermy||ice binding||response to freezing	---	---	---	AT3G54550	Protein of unknown function (DUF506) [Source:TAIR;Acc:AT3G54550]	OS03G0796600	Os03g0796600 protein; Uncharacterized plant-specific domain TIGR01615 family protein, expressed; cDNA clone:001-114-G01, full insert sequence [Source:UniProtKB/TrEMBL;Acc:Q10C31]
FDR	5	4565179	4765179	GRMZM2G166049	5	4570654	4574357	3703	1	---	---	---	hypothetical protein LOC100272712||hypothetical protein LOC100272712 (LOC100272712), mRNA||protein binding||Putative uncharacterized protein||Speckle-type POZ protein	---	---	---	AT3G03740	BTB/POZ and MATH domain-containing protein 4 [Source:UniProtKB/Swiss-Prot;Acc:Q9SRV1]	OS03G0792500	BTB/POZ domain containing protein, expressed; Os03g0792500 protein; cDNA clone:J013164G10, full insert sequence [Source:UniProtKB/TrEMBL;Acc:Q10C73]
FDR	5	4565179	4765179	GRMZM5G897818	5	4574487	4578722	4235	-1	---	---	---	DNA binding||DNA replication||G-protein coupled receptor protein signaling pathway||guanyl nucleotide binding||nucleoside-triphosphatase activity||nucleotide binding||nucleus||racemase and epimerase activity, acting on amino acids and derivatives||signal transducer activity||Transcribed locus, moderately similar to NP_001051525.1 Os03g0792600 [Oryza sativa Japonica Group]	---	---	---	AT5G27740	Replication factor C subunit 3 [Source:UniProtKB/Swiss-Prot;Acc:Q8VXX4]	OS03G0792600	Replication factor C subunit 5 [Source:UniProtKB/Swiss-Prot;Acc:Q852K3]
FDR	5	4565179	4765179	AC159612.1_FG007	5	4582792	4584392	1600	1	---	---	---	carbohydrate metabolic process||hydrolase activity, hydrolyzing O-glycosyl compounds	---	---	---	AT3G04010	O-Glycosyl hydrolases family 17 protein [Source:TAIR;Acc:AT3G04010]	OS03G0792800	Glucan endo-1,3-beta-glucosidase 5, putative, expressed; Putative beta-1,3 glucanase; cDNA, clone: J090078D21, full insert sequence [Source:UniProtKB/TrEMBL;Acc:Q852K4]
FDR	5	4565179	4765179	GRMZM5G899851	5	4588532	4592775	4243	1	ao2	aldehyde oxidase2:	---	ATP binding||catalytic activity||electron carrier activity||FAD binding||iron-sulfur cluster binding||LOC542229||LOC542229 (cl1856_1), mRNA||metal ion binding||oxidation reduction||oxidoreductase activity||product:aldehyde oxidase-2||protein amino acid phosphorylation||protein kinase activity	Xanthine dehydrogenase	1.2.3.14-RXN||ALDEHYDE-OXIDASE-RXN||BENZALDEHYDE-DEHYDROGENASE-NAD+-RXN||BENZALDEHYDE-DEHYDROGENASE-NAD+-RXN||INDOLE-3-ACETALDEHYDE-OXIDASE-RXN||RXN0-901||RXN0-901||RXN0-901||RXN-7682||RXN-7682||RXN-8088	aldehyde oxidation I||abscisic acid biosynthesis||aldehyde oxidation I||benzoate biosynthesis II (CoA-independent, non-&beta;-oxidative)||benzoate biosynthesis III (CoA-dependent, non-&beta;-oxidative)||IAA biosynthesis I||adenosine nucleotides degradation I||guanosine nucleotides degradation II||adenosine nucleotides degradation II||adenosine nucleotides degradation I||adenosine nucleotides degr…	---	---	OS03G0798101	Os03g0798000 protein [Source:UniProtKB/TrEMBL;Acc:Q0DMQ7]
FDR	5	4565179	4765179	GRMZM2G124175	5	4601144	4603488	2344	1	---	---	---	oxidation reduction||oxidoreductase activity	Xanthine dehydrogenase	1.2.3.14-RXN||ALDEHYDE-OXIDASE-RXN||BENZALDEHYDE-DEHYDROGENASE-NAD+-RXN||BENZALDEHYDE-DEHYDROGENASE-NAD+-RXN||INDOLE-3-ACETALDEHYDE-OXIDASE-RXN||RXN0-901||RXN0-901||RXN0-901||RXN-7682||RXN-7682||RXN-8088	aldehyde oxidation I||abscisic acid biosynthesis||aldehyde oxidation I||benzoate biosynthesis II (CoA-independent, non-&beta;-oxidative)||benzoate biosynthesis III (CoA-dependent, non-&beta;-oxidative)||IAA biosynthesis I||adenosine nucleotides degradation I||guanosine nucleotides degradation II||adenosine nucleotides degradation II||adenosine nucleotides degradation I||adenosine nucleotides degr…	---	---	OS03G0798101	Os03g0798000 protein [Source:UniProtKB/TrEMBL;Acc:Q0DMQ7]
FDR	5	4565179	4765179	GRMZM2G124229	5	4605959	4607412	1453	1	---	---	---	hydrolase activity||hypothetical protein LOC100274216||hypothetical protein LOC100274216 (LOC100274216), mRNA||metabolic process||Putative uncharacterized protein	---	---	---	AT5G06570	Probable carboxylesterase 15 [Source:UniProtKB/Swiss-Prot;Acc:Q9FG13]	OS03G0790500	Os03g0790500 protein; PrMC3, putative, expressed; cDNA clone:002-124-C10, full insert sequence [Source:UniProtKB/TrEMBL;Acc:Q10C96]
FDR	5	4565179	4765179	GRMZM2G124243	5	4608148	4611805	3657	1	---	---	---	hypothetical protein LOC100277002||hypothetical protein LOC100277002 (LOC100277002), mRNA||Putative uncharacterized protein	---	---	---	---	---	OS03G0789200	Expressed protein; Heavy meromyosin-like protein; Os03g0789200 protein; Putative uncharacterized protein OSJNBa0087O09.6; cDNA clone:J023110P10, full insert sequence [Source:UniProtKB/TrEMBL;Acc:Q84JQ9]
FDR	5	4565179	4765179	GRMZM2G124284	5	4616573	4618476	1903	-1	---	---	---	---	---	---	---	AT5G01230	S-adenosyl-L-methionine-dependent methyltransferases superfamily protein [Source:TAIR;Acc:AT5G01230]	OS06G0704900	Os06g0704900 protein; Putative FtsJ homolog 1 isoform b; cDNA clone:J033117I21, full insert sequence [Source:UniProtKB/TrEMBL;Acc:Q5Z8V5]
FDR	5	4565179	4765179	GRMZM2G124290	5	4619463	4620282	819	-1	---	---	---	---	---	---	---	---	---	---	---
FDR	5	4565179	4765179	GRMZM2G027351	5	4651173	4655150	3977	1	---	---	---	ATP binding||calcium ion binding||Clone 355165 mRNA sequence||protein amino acid phosphorylation||protein kinase activity||protein serine/threonine kinase activity	---	---	---	AT2G38910	Calcium-dependent protein kinase 20 [Source:UniProtKB/Swiss-Prot;Acc:Q9ZV15]	OS03G0789000	---
FDR	5	4565179	4765179	GRMZM2G027495	5	4656616	4660295	3679	1	---	---	---	hypothetical protein LOC100280311||hypothetical protein LOC100280311 (LOC100280311), mRNA||protein binding||Putative uncharacterized protein||zinc ion binding	---	---	---	AT5G22000	E3 ubiquitin-protein ligase RHF2A [Source:UniProtKB/Swiss-Prot;Acc:Q9ZT42]	OS03G0788800	Os03g0788800 protein; Putative RING zinc finger protein; Zinc finger family protein, putative, expressed; cDNA clone:J023106F04, full insert sequence [Source:UniProtKB/TrEMBL;Acc:Q6F3A0]
FDR	5	4565179	4765179	GRMZM2G027825	5	4664985	4668821	3836	1	---	---	---	hypothetical protein LOC100304417||hypothetical protein LOC100304417 (LOC100304417), mRNA||Putative uncharacterized protein	---	---	---	AT5G05650	BEST Arabidopsis thaliana protein match is: FASCICLIN-like arabinogalactan protein 17 precursor (TAIR:AT5G06390.1); Has 1807 Blast hits to 1807 proteins in 277 species: Archae - 0; Bacteria - 0; Metazoa - 736; Fungi - 347; Plants - 385; Viruses - 0; /.../ Eukaryotes - 339 (source: NCBI BLink). [Source:TAIR;Acc:AT5G05650]	OS03G0788600	Beta-Ig-H3 domain-containing protein, putative, expressed; Expressed protein; Os03g0788600 protein; cDNA clone:001-207-E02, full insert sequence; cDNA clone:J023009K09, full insert sequence [Source:UniProtKB/TrEMBL;Acc:Q6F3A5]
FDR	5	4565179	4765179	GRMZM2G320506	5	4670108	4673481	3373	-1	cdpk10	calcium-dependent protein kinase 10:	---	ATP binding||calcium ion binding||Calcium-dependent protein kinase||LOC541988||LOC541988 (cl146_1), mRNA||protein amino acid phosphorylation||protein kinase activity||protein serine/threonine kinase activity||Putative uncharacterized protein	---	---	---	AT3G10660	Calcium-dependent protein kinase 2 [Source:UniProtKB/Swiss-Prot;Acc:Q38870]	---	---
FDR	5	4565179	4765179	GRMZM2G028188	5	4677256	4678089	833	-1	---	---	---	protein binding||zinc ion binding	---	---	---	AT5G06490	Putative RING-H2 finger protein ATL71 [Source:UniProtKB/Swiss-Prot;Acc:Q9FG21]	OS03G0788100	Os03g0788100 protein; Putative C3HC4 type RING zinc finger protein; Zinc finger, C3HC4 type family protein, expressed [Source:UniProtKB/TrEMBL;Acc:Q6F3C6]
FDR	5	4565179	4765179	GRMZM2G028218	5	4684019	4687975	3956	-1	---	DnaJ protein [Source:UniProtKB/TrEMBL;Acc:B6TJQ8]	dnaJ protein	dnaJ protein||dnaJ protein (LOC100283585), mRNA||heat shock protein binding||protein folding||unfolded protein binding	---	---	---	AT3G44110	Chaperone protein dnaJ 3 [Source:UniProtKB/Swiss-Prot;Acc:Q94AW8]	OS03G0787300	DnaJ protein, putative, expressed; Os03g0787300 protein; Putative DnaJ like protein; cDNA clone:001-023-E04, full insert sequence; cDNA clone:006-205-G01, full insert sequence [Source:UniProtKB/TrEMBL;Acc:Q6F3B0]
FDR	8	120509841	120709841	AC187099.5_FG005	8	120576304	120578729	2425	1	---	---	---	---	---	---	---	---	---	---	---
FDR	8	120509841	120709841	GRMZM2G332410	8	120592109	120604200	12091	-1	---	Putative DUF1692 domain containing protein [Source:UniProtKB/TrEMBL;Acc:K7UX08]	---	---	1-phosphatidylinositol 4-kinase	1-PHOSPHATIDYLINOSITOL-KINASE-RXN	D-<i>myo</i>-inositol (1,4,5)-trisphosphate biosynthesis||3-phosphoinositide biosynthesis	---	---	---	---
FDR	8	120509841	120709841	GRMZM2G033230	8	120608901	120610664	1763	-1	---	Putative bZIP transcription factor superfamily protein; Uncharacterized protein [Source:UniProtKB/TrEMBL;Acc:B4FA54]	---	hypothetical protein LOC100191786||hypothetical protein LOC100191786 (LOC100191786), mRNA||nucleus||protein dimerization activity||Putative uncharacterized protein||regulation of transcription, DNA-dependent||sequence-specific DNA binding||transcription factor activity	---	---	---	AT3G51960	basic leucine zipper 24 [Source:TAIR;Acc:AT3G51960]	OS05G0495200	Os05g0495200 protein; Putative uncharacterized protein OJ1579_G03.9; cDNA clone:002-110-E11, full insert sequence; cDNA clone:J023018E07, full insert sequence [Source:UniProtKB/TrEMBL;Acc:Q65X73]
FDS	1	252259061	252459061	GRMZM2G121570	1	252320123	252322173	2050	1	---	MYB-type transcription factor [Source:UniProtKB/TrEMBL;Acc:K4JC54]	---	DNA binding||hypothetical protein LOC100193638||hypothetical protein LOC100193638 (LOC100193638), mRNA||Putative uncharacterized protein	---	---	---	---	---	OS01G0855400	Myb protein; Myb proto-oncogene protein-like; Os01g0855400 protein; Uncharacterized protein [Source:UniProtKB/TrEMBL;Acc:Q5N7V5]
FDS	1	252259061	252459061	GRMZM2G113260	1	252353356	252354421	1065	1	---	---	---	---	---	---	---	---	---	---	---
FDS	1	252259061	252459061	GRMZM2G165042	1	252374241	252377817	3576	-1	---	PIL5 [Source:UniProtKB/TrEMBL;Acc:B6SV80]	PIL5	nucleus||PIL5||PIL5 (LOC100281419), mRNA||regulation of transcription||transcription regulator activity	---	---	---	AT3G59060	Transcription factor PIF5 [Source:UniProtKB/Swiss-Prot;Acc:Q84LH8]	---	---
FDS	7	168304086	168505013	GRMZM2G177715	7	168387780	168390017	2237	1	---	---	---	---	---	---	---	---	---	OS07G0635800	Os07g0635800 protein; Selenium-binding protein-like [Source:UniProtKB/TrEMBL;Acc:Q8LIR0]
FDS	7	168304086	168505013	GRMZM2G477325	7	168401590	168402719	1129	1	pmpm5	Hydrophobic protein LTI6A; Uncharacterized protein [Source:UniProtKB/TrEMBL;Acc:B4FFP9]	hydrophobic protein LTI6A	hydrophobic protein LTI6A||hydrophobic protein LTI6A (LOC100281012), mRNA||hydrophobic protein LTI6A (LOC100286274), mRNA||Hydrophobic protein LTI6APutative uncharacterized protein ;||Hypothetical protein LOC100193619||integral to membrane||TSA: Zea mays contig43997, mRNA sequence	---	---	---	AT3G05890	Hydrophobic protein RCI2B [Source:UniProtKB/Swiss-Prot;Acc:Q9ZNS6]	OS07G0635900	Hydrophobic protein LTI6A [Source:UniProtKB/Swiss-Prot;Acc:Q8H5T6]
FDS	7	168304086	168505013	GRMZM2G082365	7	168403976	168405995	2019	-1	---	---	---	Hypothetical protein LOC100384182||hypothetical protein LOC100384182 (LOC100384182), mRNA||pseudouridine synthase activity||pseudouridine synthesis||RNA binding||RNA modification||RNA processing	---	---	---	AT3G57150	H/ACA ribonucleoprotein complex subunit 4 [Source:UniProtKB/Swiss-Prot;Acc:Q9LD90]	OS03G0370500	H/ACA ribonucleoprotein complex subunit 4, putative, expressed; Os03g0370500 protein; Putative centromere/microtubule binding protein; cDNA clone:001-113-E01, full insert sequence [Source:UniProtKB/TrEMBL;Acc:Q10KT9]
FDS	7	168304086	168505013	GRMZM2G082318	7	168406916	168408516	1600	1	---	---	---	DNA binding||hypothetical protein LOC100273696||LOC100273696||LOC100273696 (si687048c12), mRNA||Putative uncharacterized protein	---	---	---	AT3G04930	DNA-binding storekeeper protein-related transcriptional regulator [Source:TAIR;Acc:AT3G04930]	OS07G0636100	Os07g0636100 protein; cDNA clone:J013146D06, full insert sequence [Source:UniProtKB/TrEMBL;Acc:Q0D4B7]
FDS	7	168304086	168505013	GRMZM2G700337	7	168409695	168410064	369	1	---	---	---	---	---	---	---	---	---	---	---
FDS	7	168304086	168505013	GRMZM2G126816	7	168447432	168448657	1225	1	---	---	---	---	---	---	---	---	---	---	---
FDS	7	168304086	168505013	GRMZM2G126774	7	168449142	168468670	19528	1	---	chromatin remodeling factor18 [Source:Projected from Arabidopsis thaliana (AT1G48310) TAIR;Acc:AT1G48310]	---	ATP binding||DNA binding||helicase activity||nucleic acid binding||Putative uncharacterized protein	---	---	---	AT1G48310	chromatin remodeling factor18 [Source:TAIR;Acc:AT1G48310]	OS07G0636200	Os07g0636200 protein; SWI/SNF-related matrix-associated actin-dependent regulator of chromatin a-like; cDNA clone:J013169J18, full insert sequence [Source:UniProtKB/TrEMBL;Acc:Q69WP6]
FDS	7	168304086	168505013	GRMZM2G427090	7	168469827	168473075	3248	1	---	---	---	Putative uncharacterized protein	---	---	---	AT4G01790	Ribosomal protein L7Ae/L30e/S12e/Gadd45 family protein [Source:TAIR;Acc:AT4G01790]	OS07G0636400	Os07g0636400 protein; RNaseP-associated protein-like [Source:UniProtKB/TrEMBL;Acc:Q7XIX6]
FDS	7	168304086	168505013	GRMZM2G126706	7	168482609	168486998	4389	1	---	---	ribonuclease P	Putative uncharacterized protein||ribonuclease P||ribonuclease P (LOC100285816), mRNA	---	---	---	AT4G01790	Ribosomal protein L7Ae/L30e/S12e/Gadd45 family protein [Source:TAIR;Acc:AT4G01790]	OS07G0636400	Os07g0636400 protein; RNaseP-associated protein-like [Source:UniProtKB/TrEMBL;Acc:Q7XIX6]
FDS	7	168304086	168505013	GRMZM2G427073	7	168487696	168488534	838	-1	---	---	---	Clone 300968 mRNA sequence	---	---	---	AT4G23690	Dirigent protein 6 [Source:UniProtKB/Swiss-Prot;Acc:Q9SUQ8]	OS07G0643800	Os07g0643800 protein [Source:UniProtKB/TrEMBL;Acc:Q0D465]
FFR	1	147059939	147260511	GRMZM2G065205	1	147082260	147087160	4900	1	---	---	replication licensing factor MCM7 homologue	ATP binding||DNA binding||DNA replication||DNA-dependent DNA replication initiation||hypothetical protein LOC100277877||hypothetical protein LOC100277877 (LOC100277877), mRNA||nucleoside-triphosphatase activity||nucleotide binding||nucleus||Putative uncharacterized protein||replication licensing factor MCM7 homologue||replication licensing factor MCM7 homologue (MCM7), mRNA	---	---	---	AT4G02060	DNA replication licensing factor MCM7 [Source:UniProtKB/Swiss-Prot;Acc:P43299]	OS12G0560700	DNA replication licensing factor MCM7 [Source:UniProtKB/Swiss-Prot;Acc:Q2QNM1]
FFR	1	147059939	147260511	GRMZM2G479885	1	147159179	147160736	1557	1	OBF1	Ocs element-binding factor 1 [Source:UniProtKB/Swiss-Prot;Acc:P24068]	Ocs element-binding factor 1 (OCSBF-1)	nucleus||ocs element-binding factor 1||Ocs element-binding factor 1 (OCSBF-1)||Ocs element-binding factor 1Putative uncharacterized protein ;||octopine synthase binding factor1||octopine synthase binding factor1 (obf1), mRNA||protein dimerization activity||regulation of transcription, DNA-dependent||sequence-specific DNA binding||transcription factor activity	---	---	---	AT3G62420	basic region/leucine zipper motif 53 [Source:TAIR;Acc:AT3G62420]	---	---
FFR	1	147059939	147260511	GRMZM2G006704	1	147197128	147197755	627	-1	---	Cytochrome c oxidase polypeptide Vc; Uncharacterized protein [Source:UniProtKB/TrEMBL;Acc:B4FFJ1]	Cytochrome c oxidase polypeptide VcPutative uncharacterized protein	Cytochrome c oxidase polypeptide Vc||Cytochrome c oxidase polypeptide VcPutative uncharacterized protein ;||cytochrome-c oxidase activity||mitochondrial respiratory chain||oxidation reduction	Cytochrome-c oxidase	CYTOCHROME-C-OXIDASE-RXN	aerobic respiration -- electron donor II	AT5G61310	Probable cytochrome c oxidase subunit 5C-3 [Source:UniProtKB/Swiss-Prot;Acc:Q9FLK2]	OS12G0561000	Cytochrome c oxidase subunit 5C [Source:UniProtKB/Swiss-Prot;Acc:Q9SXX7]
FFR	1	147059939	147260511	GRMZM5G841594	1	147236489	147237294	805	-1	---	---	---	---	---	---	---	---	---	---	---
FFR	1	275733344	275936214	GRMZM2G472226	1	275767455	275768781	1326	1	---	---	---	Clone 339932 mRNA sequence||intracellular||ribosome||structural constituent of ribosome||translation	---	---	---	---	---	OS03G0746900	Expressed protein; Os03g0746900 protein; Putative uncharacterized protein OJ1124_H03.16; cDNA clone:002-127-D05, full insert sequence [Source:UniProtKB/TrEMBL;Acc:Q94GP7]
FFR	1	275733344	275936214	GRMZM2G171248	1	275771655	275773391	1736	1	---	---	---	hypothetical protein LOC100277883||hypothetical protein LOC100277883 (LOC100277883), mRNA||Putative uncharacterized protein	---	---	---	AT1G05440	C-8 sterol isomerases [Source:TAIR;Acc:AT1G05440]	OS03G0747100	Expressed protein; Putative uncharacterized protein OJ1124_H03.12 [Source:UniProtKB/TrEMBL;Acc:Q94GQ1]
FFR	1	275733344	275936214	GRMZM2G472171	1	275774614	275780744	6130	-1	---	---	---	Full-length cDNA clone ZM_BFb0029D22||Putative uncharacterized protein	---	---	---	AT4G14840	unknown protein; BEST Arabidopsis thaliana protein match is: unknown protein (TAIR:AT3G22520.1); Has 1681 Blast hits to 1532 proteins in 283 species: Archae - 19; Bacteria - 179; Metazoa - 579; Fungi - 131; Plants - 223; Viruses - 5; Other Eukaryote /.../5 (source: NCBI BLink). [Source:TAIR;Acc:AT4G14840]	OS03G0747200	Os03g0747200 protein [Source:UniProtKB/TrEMBL;Acc:Q0DNL8]
FFR	1	275733344	275936214	GRMZM2G025906	1	275829861	275833554	3693	1	---	---	---	hypothetical protein LOC100194302||hypothetical protein LOC100194302 (LOC100194302), mRNA||Putative uncharacterized protein	---	---	---	AT4G17420	Tryptophan RNA-binding attenuator protein-like [Source:TAIR;Acc:AT4G17420]	OS03G0747300	HTH DNA-binding protein, putative, expressed; Os03g0747300 protein; Putative uncharacterized protein OJ1124_H03.5 [Source:UniProtKB/TrEMBL;Acc:Q94GQ4]
FFR	1	275733344	275936214	GRMZM2G025857	1	275835279	275836493	1214	-1	---	Late embryogenesis abundant protein D-34 [Source:UniProtKB/TrEMBL;Acc:B6UH67]	late embryogenesis abundant protein D-34	late embryogenesis abundant protein D-34||late embryogenesis abundant protein D-34 (LOC100286284), mRNA	---	---	---	AT5G27980	Seed maturation protein [Source:TAIR;Acc:AT5G27980]	---	---
FFR	1	275733344	275936214	GRMZM2G025793	1	275866802	275867691	889	-1	---	---	---	homoiothermy||ice binding||response to freezing||Transcribed locus, moderately similar to XP_002463880.1 hypothetical protein SORBIDRAFT_01g008200 [Sorghum bicolor]	---	---	---	---	---	OS03G0747500	Os03g0747500 protein; Putative abscisic acid-inducible protein; Seed maturation protein, expressed; cDNA clone:002-135-H02, full insert sequence [Source:UniProtKB/TrEMBL;Acc:Q94GQ6]
FFR	4	16276875	16476875	GRMZM2G024472	4	16295417	16295969	552	-1	---	---	---	---	---	---	---	---	---	---	---
FFR	4	16276875	16476875	GRMZM2G024527	4	16301276	16302079	803	1	---	Putative ubiquitin family protein [Source:UniProtKB/TrEMBL;Acc:K7TZT2]	---	---	---	---	---	AT1G53980	Ubiquitin-like superfamily protein [Source:TAIR;Acc:AT1G53980]	---	---
FFR	4	16276875	16476875	GRMZM2G315264	4	16368556	16376431	7875	1	---	Cam interacting protein 111 [Source:Projected from Arabidopsis thaliana (AT3G56690) TAIR;Acc:AT3G56690]	---	ATP binding||ATPase activity||Full-length cDNA clone ZM_BFa0098J18||nucleoside-triphosphatase activity||nucleotide binding||Putative uncharacterized protein||Transcribed locus||Transcribed locus, weakly similar to XP_001251283.2 PREDICTED: spermatogenesis associated 5-like [Bos taurus]	---	---	---	AT3G56690	Calmodulin-interacting protein 111 [Source:UniProtKB/Swiss-Prot;Acc:Q9LET7]	---	---
FFR	4	16276875	16476875	GRMZM2G031615	4	16418120	16426336	8216	1	---	---	---	homoiothermy||hypothetical protein LOC100273821||hypothetical protein LOC100273821 (LOC100273821), mRNA||hypothetical protein LOC100304179||hypothetical protein LOC100304179 (LOC100304179), mRNA||ice binding||nucleus||Putative uncharacterized protein||regulation of transcription||response to freezing	---	---	---	---	---	OS11G0221000	Auxin-responsive protein IAA27 [Source:UniProtKB/Swiss-Prot;Acc:P0C129]
FFR	5	8242400	8442400	GRMZM2G110735	5	8259538	8263280	3742	-1	---	---	---	carbohydrate metabolic process||catalytic activity||hydrolase activity, hydrolyzing O-glycosyl compounds||hypothetical protein LOC100274698||LOC100274698||LOC100274698 (gpm617), mRNA||Putative uncharacterized protein	Cellulase	RXN-2043	cellulose biosynthesis	AT5G49720	Endoglucanase 25 [Source:UniProtKB/Swiss-Prot;Acc:Q38890]	OS03G0736300	Endoglucanase 10 [Source:UniProtKB/Swiss-Prot;Acc:Q84R49]
FFR	5	8242400	8442400	GRMZM2G010801	5	8268247	8282976	14729	-1	---	methyltransferases [Source:Projected from Arabidopsis thaliana (AT3G28460) TAIR;Acc:AT3G28460]	---	hypothetical protein LOC100277052||hypothetical protein LOC100277052 (LOC100277052), mRNA||hypothetical protein LOC100382446||hypothetical protein LOC100382446 (LOC100382446), mRNA||methyltransferase activity||Putative uncharacterized protein||rRNA methylation||TSA: Zea mays contig01190, mRNA sequence	---	---	---	AT3G28460	methyltransferases [Source:TAIR;Acc:AT3G28460]	OS03G0736400	Expressed protein; Os03g0736400 protein; cDNA clone:001-203-C03, full insert sequence; cDNA clone:J023007E05, full insert sequence [Source:UniProtKB/TrEMBL;Acc:Q10D93]
FFR	5	8242400	8442400	GRMZM2G100478	5	8330765	8332381	1616	1	---	syntaxin of plants 111 [Source:Projected from Arabidopsis thaliana (AT1G08560) TAIR;Acc:AT1G08560]	---	integral to membrane||intracellular protein transport||membrane||protein binding||SNAP receptor activity||Transcribed locus, moderately similar to XP_002466500.1 hypothetical protein SORBIDRAFT_01g008840 [Sorghum bicolor]||Transcribed locus, strongly similar to XP_002466500.1 hypothetical protein SORBIDRAFT_01g008840 [Sorghum bicolor]||vesicle-mediated transport	---	---	---	AT1G08560	Syntaxin-related protein KNOLLE [Source:UniProtKB/Swiss-Prot;Acc:Q42374]	OS03G0736500	Knolle protein; Putative cytokinesis-specific syntaxin-related protein; Syntaxin-related protein KNOLLE, putative, expressed [Source:UniProtKB/TrEMBL;Acc:Q84R43]
FFR	5	8242400	8442400	GRMZM2G100391	5	8334096	8337341	3245	-1	gpm51	GRAM domain family protein [Source:Projected from Arabidopsis thaliana (AT4G01600) TAIR;Acc:AT4G01600]	---	ATP synthase F1, delta subunit family protein||ATP synthase F1, delta subunit family protein (LOC100281819), mRNA||Clone EL01N0423H08.d mRNA sequence||FIP1||homoiothermy||ice binding||LOC100284886||LOC100284886 (gpm51), mRNA||Putative uncharacterized protein||response to freezing	---	---	---	AT4G01600	GEM-like protein 2 [Source:UniProtKB/Swiss-Prot;Acc:Q9M122]	OS03G0736700	GRAM domain containing protein, expressed; Os03g0736700 protein; Putative ABA-responsive protein; cDNA clone:006-201-F03, full insert sequence; cDNA clone:006-204-F03, full insert sequence; cDNA clone:006-310-F11, full insert sequence [Source:UniProtKB/TrEMBL;Acc:Q84R37]
FFR	5	8242400	8442400	GRMZM2G401040	5	8334393	8335549	1156	1	---	ATP synthase F1, delta subunit family protein [Source:UniProtKB/TrEMBL;Acc:B6SZT3]	ATP synthase F1, delta subunit family protein	ATP binding||ATP synthase F1, delta subunit family protein||ATP synthase F1, delta subunit family protein (LOC100281877), mRNA||ATP synthase F1, delta subunit family protein (LOC100304094), mRNA||ATP synthesis coupled proton transport||chromosome||DNA binding||DNA topoisomerase (ATP-hydrolyzing) activity||DNA topological change||hydrogen ion transporting ATP synthase activity, rotational mechanis…	H(+)-transporting two-sector ATPase	ATPSYN-RXN	adenosine nucleotides <i>de novo</i> biosynthesis	---	---	OS03G0736600	ATP synthase [Source:UniProtKB/TrEMBL;Acc:Q84R40]
FFR	5	8242400	8442400	GRMZM2G100456	5	8335648	8337156	1508	1	---	---	---	---	---	---	---	---	---	---	---
FFR	5	8242400	8442400	GRMZM2G401026	5	8342126	8343449	1323	1	---	---	---	hypothetical protein LOC100275407||LOC100275407||LOC100275407 (pco096436b), mRNA||Putative uncharacterized protein	---	---	---	AT3G56360	unknown protein; FUNCTIONS IN: molecular_function unknown; INVOLVED IN: biological_process unknown; LOCATED IN: chloroplast; EXPRESSED IN: 24 plant structures; EXPRESSED DURING: 15 growth stages; BEST Arabidopsis thaliana protein match is: unknown p /.../ (TAIR:AT5G05250.1); Has 45 Blast hits to 45 proteins in 13 species: Archae - 0; Bacteria - 0; Metazoa - 0; Fungi - 0; Plants - 45; Viruses - 0;…	OS03G0736900	Os03g0736900 protein [Source:UniProtKB/TrEMBL;Acc:Q0DNS7]
FFR	5	8242400	8442400	GRMZM2G100380	5	8349602	8351822	2220	1	---	---	---	Transcribed locus, moderately similar to XP_002463919.1 hypothetical protein SORBIDRAFT_01g008900 [Sorghum bicolor]	---	---	---	AT5G54710	Ankyrin repeat family protein [Source:TAIR;Acc:AT5G54710]	OS07G0193200	Os07g0193200 protein [Source:UniProtKB/TrEMBL;Acc:Q0D804]
FFR	5	8242400	8442400	GRMZM2G065669	5	8411698	8415135	3437	1	---	---	---	Clone 1524048 mRNA sequence||nucleic acid binding	---	---	---	AT3G07030	Alba DNA/RNA-binding protein [Source:TAIR;Acc:AT3G07030]	OS03G0735300	Expressed protein; Os03g0735300 protein; Putative macronuclear development protein; cDNA clone:J023110G03, full insert sequence [Source:UniProtKB/TrEMBL;Acc:Q6AVS5]
FFR	5	8242400	8442400	GRMZM2G065822	5	8426059	8431565	5506	-1	---	---	---	TSA: Zea mays contig25240, mRNA sequence	---	---	---	AT4G07410	Transducin family protein / WD-40 repeat family protein [Source:TAIR;Acc:AT4G07410]	OS03G0735100	cDNA, clone: J075009F20, full insert sequence [Source:UniProtKB/TrEMBL;Acc:B7F947]
FFR	5	19146728	19346728	AC210883.4_FG003	5	19182664	19184912	2248	-1	---	---	---	---	---	---	---	---	---	---	---
FFR	5	19146728	19346728	GRMZM2G081221	5	19186429	19191126	4697	-1	---	---	---	TSA: Zea mays contig01983, mRNA sequence||TSA: Zea mays contig33774, mRNA sequence	---	---	---	AT5G47790	SMAD/FHA domain-containing protein [Source:TAIR;Acc:AT5G47790]	OS08G0326100	Nuclear inhibitor of PP1-like; Os08g0326100 protein [Source:UniProtKB/TrEMBL;Acc:Q8H4Y5]
FFR	5	19146728	19346728	GRMZM2G105518	5	19237763	19238611	848	-1	---	---	---	---	---	---	---	AT2G05070	photosystem II light harvesting complex gene 2.2 [Source:TAIR;Acc:AT2G05070]	OS03G0592500	Chlorophyll a-b binding protein, chloroplastic [Source:UniProtKB/Swiss-Prot;Acc:Q10HD0]
FFR	5	19146728	19346728	GRMZM2G403149	5	19242125	19248604	6479	1	---	---	---	GTP binding||hypothetical protein LOC100274701||intracellular||LOC100274701||LOC100274701 (pco112886), mRNA||Putative uncharacterized protein	---	---	---	AT3G07050	Guanine nucleotide-binding protein-like NSN1 [Source:UniProtKB/Swiss-Prot;Acc:Q9M8Z5]	OS01G0375000	GTP-binding family protein [Source:Projected from Arabidopsis thaliana (AT3G07050) TAIR;Acc:AT3G07050]
FFR	5	19146728	19346728	GRMZM2G403218	5	19248578	19256071	7493	-1	---	---	---	Clone 460444 mRNA sequence||Transcribed locus, weakly similar to XP_002466864.1 hypothetical protein SORBIDRAFT_01g015430 [Sorghum bicolor]	---	---	---	---	---	OS03G0588200	Expressed protein; Os03g0588200 protein [Source:UniProtKB/TrEMBL;Acc:Q10HH4]
FFR	5	19146728	19346728	GRMZM2G333140	5	19298125	19301282	3157	-1	---	---	---	hypothetical protein LOC100381544||hypothetical protein LOC100381544 (LOC100381544), mRNA||nucleic acid binding||Putative uncharacterized protein||zinc ion binding	---	---	---	---	---	OS03G0588800	Expressed protein; Os03g0588700 protein; Putative uncharacterized protein OSJNBb0085A04.11 [Source:UniProtKB/TrEMBL;Acc:Q5W6K4]
FFR	9	123006314	123206314	GRMZM2G078890	9	123103198	123107371	4173	1	---	Transferase; Transferase, transferring glycosyl groups; Uncharacterized protein [Source:UniProtKB/TrEMBL;Acc:B6U4L9]	---	LOC100285419||LOC100285419 (cl9963_1), mRNA||Putative uncharacterized proteinTransferase, transferring glycosyl groups ;||Transcribed locus, strongly similar to XP_002465134.1 hypothetical protein SORBIDRAFT_01g032570 [Sorghum bicolor]||transferase activity, transferring glycosyl groups	Polygalacturonate 4-alpha-galacturonosyltransferase	2.4.1.43-RXN	homogalacturonan biosynthesis	AT1G18580	Probable galacturonosyltransferase 11 [Source:UniProtKB/Swiss-Prot;Acc:Q949Q1]	OS03G0413400	Glycosyl transferase family 8 protein, expressed; Os03g0413400 protein; Putative glycosyltransferase protein [Source:UniProtKB/TrEMBL;Acc:Q75IZ5]
FFS	1	252259061	252459061	GRMZM2G121570	1	252320123	252322173	2050	1	---	MYB-type transcription factor [Source:UniProtKB/TrEMBL;Acc:K4JC54]	---	DNA binding||hypothetical protein LOC100193638||hypothetical protein LOC100193638 (LOC100193638), mRNA||Putative uncharacterized protein	---	---	---	---	---	OS01G0855400	Myb protein; Myb proto-oncogene protein-like; Os01g0855400 protein; Uncharacterized protein [Source:UniProtKB/TrEMBL;Acc:Q5N7V5]
FFS	1	252259061	252459061	GRMZM2G113260	1	252353356	252354421	1065	1	---	---	---	---	---	---	---	---	---	---	---
FFS	1	252259061	252459061	GRMZM2G165042	1	252374241	252377817	3576	-1	---	PIL5 [Source:UniProtKB/TrEMBL;Acc:B6SV80]	PIL5	nucleus||PIL5||PIL5 (LOC100281419), mRNA||regulation of transcription||transcription regulator activity	---	---	---	AT3G59060	Transcription factor PIF5 [Source:UniProtKB/Swiss-Prot;Acc:Q84LH8]	---	---
FFS	1	287388421	287588421	GRMZM2G170851	1	287470585	287473096	2511	1	---	---	---	hypothetical protein LOC100274966||hypothetical protein LOC100274966 (LOC100274966), mRNA||Putative uncharacterized protein||TSA: Zea mays contig59766, mRNA sequence	---	---	---	---	---	OS03G0795100	Expressed protein; Os03g0795100 protein; cDNA clone:J013158I01, full insert sequence [Source:UniProtKB/TrEMBL;Acc:Q6F381]
FFS	1	287388421	287588421	GRMZM2G073429	1	287474149	287479416	5267	1	---	---	---	transmembrane transport||TSA: Zea mays contig11836, mRNA sequence	---	---	---	AT2G32040	Folate-biopterin transporter 1, chloroplastic [Source:UniProtKB/Swiss-Prot;Acc:Q9SKZ5]	OS03G0795000	Os03g0795000 protein [Source:UniProtKB/TrEMBL;Acc:Q0DMT0]
FFS	1	287388421	287588421	GRMZM2G073508	1	287486717	287487202	485	-1	---	---	---	Hypothetical protein LOC100278691||Putative uncharacterized protein	---	---	---	---	---	---	---
FFS	1	287388421	287588421	GRMZM2G073511	1	287488358	287492990	4632	1	---	---	---	hypothetical protein LOC100381665||hypothetical protein LOC100381665 (LOC100381665), mRNA||Putative uncharacterized protein||TSA: Zea mays contig34228, mRNA sequence||TSA: Zea mays contig41377, mRNA sequence	---	---	---	AT4G30480	Tetratricopeptide repeat (TPR)-like superfamily protein [Source:TAIR;Acc:AT4G30480]	OS10G0486900	Os10g0486900 protein; TPR Domain containing protein, expressed; cDNA clone:001-123-D11, full insert sequence [Source:UniProtKB/TrEMBL;Acc:Q7XD86]
FFS	1	287388421	287588421	GRMZM2G046430	1	287514563	287516755	2192	-1	---	---	---	hypothetical protein LOC100273943||hypothetical protein LOC100273943 (LOC100273943), mRNA||Putative uncharacterized protein||TSA: Zea mays contig38038, mRNA sequence	---	---	---	---	---	---	---
FFS	1	287388421	287588421	GRMZM2G070322	1	287582774	287584575	1801	-1	---	Systemin receptor SR160 [Source:UniProtKB/TrEMBL;Acc:B6UAZ2]	systemin receptor SR160	protein binding||systemin receptor SR160||systemin receptor SR160 (LOC100285871), mRNA||TSA: Zea mays contig17184, mRNA sequence	---	---	---	AT3G22800	Leucine-rich repeat extensin-like protein 6 [Source:UniProtKB/Swiss-Prot;Acc:Q9LUI1]	OS03G0795300	Leucine Rich Repeat family protein, expressed; Os03g0795300 protein; Putative leucine-rich receptor-like protein kinase; cDNA clone:002-105-A10, full insert sequence [Source:UniProtKB/TrEMBL;Acc:Q6F383]
FFS	7	168305013	168505013	GRMZM2G177715	7	168387780	168390017	2237	1	---	---	---	---	---	---	---	---	---	OS07G0635800	Os07g0635800 protein; Selenium-binding protein-like [Source:UniProtKB/TrEMBL;Acc:Q8LIR0]
FFS	7	168305013	168505013	GRMZM2G477325	7	168401590	168402719	1129	1	pmpm5	Hydrophobic protein LTI6A; Uncharacterized protein [Source:UniProtKB/TrEMBL;Acc:B4FFP9]	hydrophobic protein LTI6A	hydrophobic protein LTI6A||hydrophobic protein LTI6A (LOC100281012), mRNA||hydrophobic protein LTI6A (LOC100286274), mRNA||Hydrophobic protein LTI6APutative uncharacterized protein ;||Hypothetical protein LOC100193619||integral to membrane||TSA: Zea mays contig43997, mRNA sequence	---	---	---	AT3G05890	Hydrophobic protein RCI2B [Source:UniProtKB/Swiss-Prot;Acc:Q9ZNS6]	OS07G0635900	Hydrophobic protein LTI6A [Source:UniProtKB/Swiss-Prot;Acc:Q8H5T6]
FFS	7	168305013	168505013	GRMZM2G082365	7	168403976	168405995	2019	-1	---	---	---	Hypothetical protein LOC100384182||hypothetical protein LOC100384182 (LOC100384182), mRNA||pseudouridine synthase activity||pseudouridine synthesis||RNA binding||RNA modification||RNA processing	---	---	---	AT3G57150	H/ACA ribonucleoprotein complex subunit 4 [Source:UniProtKB/Swiss-Prot;Acc:Q9LD90]	OS03G0370500	H/ACA ribonucleoprotein complex subunit 4, putative, expressed; Os03g0370500 protein; Putative centromere/microtubule binding protein; cDNA clone:001-113-E01, full insert sequence [Source:UniProtKB/TrEMBL;Acc:Q10KT9]
FFS	7	168305013	168505013	GRMZM2G082318	7	168406916	168408516	1600	1	---	---	---	DNA binding||hypothetical protein LOC100273696||LOC100273696||LOC100273696 (si687048c12), mRNA||Putative uncharacterized protein	---	---	---	AT3G04930	DNA-binding storekeeper protein-related transcriptional regulator [Source:TAIR;Acc:AT3G04930]	OS07G0636100	Os07g0636100 protein; cDNA clone:J013146D06, full insert sequence [Source:UniProtKB/TrEMBL;Acc:Q0D4B7]
FFS	7	168305013	168505013	GRMZM2G700337	7	168409695	168410064	369	1	---	---	---	---	---	---	---	---	---	---	---
FFS	7	168305013	168505013	GRMZM2G126816	7	168447432	168448657	1225	1	---	---	---	---	---	---	---	---	---	---	---
FFS	7	168305013	168505013	GRMZM2G126774	7	168449142	168468670	19528	1	---	chromatin remodeling factor18 [Source:Projected from Arabidopsis thaliana (AT1G48310) TAIR;Acc:AT1G48310]	---	ATP binding||DNA binding||helicase activity||nucleic acid binding||Putative uncharacterized protein	---	---	---	AT1G48310	chromatin remodeling factor18 [Source:TAIR;Acc:AT1G48310]	OS07G0636200	Os07g0636200 protein; SWI/SNF-related matrix-associated actin-dependent regulator of chromatin a-like; cDNA clone:J013169J18, full insert sequence [Source:UniProtKB/TrEMBL;Acc:Q69WP6]
FFS	7	168305013	168505013	GRMZM2G427090	7	168469827	168473075	3248	1	---	---	---	Putative uncharacterized protein	---	---	---	AT4G01790	Ribosomal protein L7Ae/L30e/S12e/Gadd45 family protein [Source:TAIR;Acc:AT4G01790]	OS07G0636400	Os07g0636400 protein; RNaseP-associated protein-like [Source:UniProtKB/TrEMBL;Acc:Q7XIX6]
FFS	7	168305013	168505013	GRMZM2G126706	7	168482609	168486998	4389	1	---	---	ribonuclease P	Putative uncharacterized protein||ribonuclease P||ribonuclease P (LOC100285816), mRNA	---	---	---	AT4G01790	Ribosomal protein L7Ae/L30e/S12e/Gadd45 family protein [Source:TAIR;Acc:AT4G01790]	OS07G0636400	Os07g0636400 protein; RNaseP-associated protein-like [Source:UniProtKB/TrEMBL;Acc:Q7XIX6]
FFS	7	168305013	168505013	GRMZM2G427073	7	168487696	168488534	838	-1	---	---	---	Clone 300968 mRNA sequence	---	---	---	AT4G23690	Dirigent protein 6 [Source:UniProtKB/Swiss-Prot;Acc:Q9SUQ8]	OS07G0643800	Os07g0643800 protein [Source:UniProtKB/TrEMBL;Acc:Q0D465]
